# Supplementary material for: The effect of health status and living arrangements on long term care models among older Chinese: A cross-sectional study
Source: PLoS One. 2017 Sep 7;12(9):e0182219. doi: 10.1371/journal.pone.0182219 (PMC5589122; doi:10.1371/journal.pone.0182219)
Supplement: S1 File — (XLS) [file pone.0182219.s001.xls]

## Sheet: LTCM
NO.	ADL	living arrangement	gender	age	Residence	marriage	number of children	Occupation	Education	Economic status	chronic diseases	Self-rated health	Life Satisfaction	Feelings of loneliness	home care	comunity care	institutional care	LTCM
10101001	1	3	0	70	1	0	3	3	2	1	0	2	2	3	1	0	0	1
10101002	1	2	0	70	1	1	1	3	2	2	0	2	2	3	1	0	0	1
10101003	1	1	0	70	1	0	3	3	1	1	0	2	3	3	1	0	0	1
10101004	1	1	0	70	1	0	3	1	1	1	0	1	1	3	1	0	0	1
10101005	1	3	0	70	1	0	3	3	2	2	0	1	2	3	1	0	0	1
10101006	1	1	0	70	1	0	3	1	1	1	0	2	2	2	1	0	0	1
10101007	1	3	1	70	1	1	3	3	3	2	1	2	3	3	1	0	0	1
10101008	1	3	0	60	1	0	2	3	3	2	1	2	2	3	1	0	0	1
10101009	1	2	1	60	1	1	1	3	3	2	0	2	3	3	1	0	0	1
10101010	1	4	1	60	1	1	1	3	2	2	1	2	2	3	1	0	0	1
10101011	1	4	1	70	1	1	1	3	3	2	0	2	3	3	1	0	0	1
10101012	1	4	1	70	1	1	2	3	1	2	1	2	2	3	1	0	0	1
10101013	1	3	0	70	1	0	3	3	1	2	0	2	3	3	1	0	0	1
10101014	1	5	0	60	1	1	2	3	2	2	1	2	2	3	1	0	0	1
10101015	1	2	1	60	1	1	3	3	2	2	1	2	2	3	1	0	0	1
10101016	1	3	0	60	1	0	2	3	3	2	0	2	2	3	1	0	0	1
10101017	1	2	1	70	1	1	2	3	4	2	1	3	1	3	1	0	0	1
10101018	1	4	0	60	1	1	1	3	3	3	0	2	2	3	0	1	0	2
10101019	1	4	0	60	1	1	2	3	3	2	0	1	2	3	0	1	0	2
10101020	1	4	1	60	1	1	1	3	3	3	0	2	3	3	1	0	0	1
10101021	1	2	0	60	1	1	2	3	2	2	0	3	3	3	1	0	0	1
10101022	1	4	1	60	1	1	1	3	4	2	1	3	3	3	1	0	0	1
10101023	1	4	1	60	1	1	1	3	3	2	1	3	2	2	1	0	0	1
10101024	1	4	0	60	1	1	1	3	3	2	1	2	3	3	1	0	0	1
10101025	1	2	1	60	1	1	1	3	4	2	1	2	2	3	1	0	0	1
10101026	1	2	0	60	1	1	1	3	2	2	1	2	3	2	1	0	0	1
10101027	1	4	1	60	1	1	2	3	3	2	1	2	2	2	1	0	0	1
10101028	1	4	1	60	1	1	2	3	3	2	0	2	3	3	1	0	0	1
10101029	1	4	1	60	1	1	2	3	2	1	1	1	1	2	1	0	0	1
10101030	2	1	0	60	1	0	2	3	2	1	0	1	2	2	0	1	0	2
10101031	1	4	1	60	1	1	1	3	3	3	0	2	2	2	1	0	0	1
10101032	1	4	1	60	1	1	1	3	1	1	1	2	2	2	0	1	0	2
10101033	1	2	1	60	1	1	1	3	3	3	0	1	3	3	1	0	0	1
10101034	1	4	1	80	1	1	1	3	2	1	0	2	2	3	1	0	0	1
10101035	1	2	1	80	1	1	3	3	2	2	0	2	2	3	1	0	0	1
10101036	1	2	0	80	1	1	1	3	2	2	0	2	3	3	0	1	0	2
10101037	4	2	0	80	1	1	3	1	1	1	0	2	1	3	0	1	0	2
10101038	1	3	1	80	1	0	3	3	4	1	0	1	2	3	1	0	0	1
10101039	1	1	0	80	1	0	3	3	1	2	0	2	2	3	1	0	0	1
10101040	1	3	0	80	1	0	2	#NULL!	1	2	0	2	2	2	1	0	0	1
10101041	1	2	1	70	1	1	2	3	2	2	1	3	3	3	1	0	0	1
10101042	1	4	1	70	1	1	3	3	3	1	0	1	3	3	1	0	0	1
10101043	1	4	1	70	1	1	3	3	2	2	0	2	3	3	1	0	0	1
10101044	1	3	0	80	1	0	3	1	1	2	0	2	3	2	1	0	0	1
10101045	1	2	1	80	1	1	1	3	2	2	0	2	3	3	1	0	0	1
10101046	3	3	0	80	1	0	3	1	1	2	1	1	3	3	1	0	0	1
10101047	5	3	1	80	1	0	3	3	3	1	0	1	2	2	1	0	0	1
10101048	1	3	0	80	1	0	3	3	2	2	1	3	3	3	1	0	0	1
10101049	1	1	0	80	1	0	3	3	1	2	0	2	3	3	1	0	0	1
10101050	5	4	0	80	1	1	1	3	3	1	0	1	1	2	1	0	0	1
10101051	1	4	0	70	1	1	3	3	2	2	0	2	3	3	1	0	0	1
10101052	3	3	0	70	1	0	3	3	2	1	0	1	3	2	1	0	0	1
10101053	1	1	0	70	1	0	3	3	1	2	1	2	3	2	1	0	0	1
10101054	1	4	0	60	1	1	1	3	3	2	1	2	2	3	1	0	0	1
10101055	1	2	0	70	1	1	3	3	2	2	0	2	1	3	1	0	0	1
10101056	5	5	0	70	1	0	3	3	2	1	0	1	1	2	0	1	0	2
10101057	1	4	0	70	1	1	3	3	3	1	0	2	3	3	1	0	0	1
10101058	1	1	0	70	1	0	3	3	2	3	0	1	2	2	1	0	0	1
10101059	1	3	0	70	1	0	3	3	2	2	0	2	3	3	1	0	0	1
10101060	1	2	1	70	1	1	2	3	2	3	1	2	3	3	1	0	0	1
10101061	1	2	0	60	1	1	1	3	4	2	1	3	3	3	1	0	0	1
10101062	1	3	0	80	1	0	3	3	1	3	0	2	2	3	1	0	0	1
10101063	1	3	0	80	1	0	3	3	4	2	0	2	3	2	1	0	0	1
10101064	1	2	1	70	1	1	2	3	5	3	0	2	3	3	1	0	0	1
10101065	1	3	1	70	1	0	3	3	4	3	0	1	2	2	0	1	0	2
10101066	1	4	1	70	1	1	2	3	3	3	0	1	3	3	1	0	0	1
10101067	1	4	1	70	1	1	2	3	2	2	0	1	2	3	0	1	0	2
10101068	1	2	1	60	1	1	3	3	3	1	0	1	3	3	1	0	0	1
10101069	1	4	0	70	1	1	3	3	4	2	1	2	2	3	0	1	0	2
10101070	1	4	1	70	1	1	3	3	5	2	0	2	2	3	0	1	0	2
10101071	1	4	1	60	1	1	1	3	3	1	0	2	3	3	0	1	0	2
10101072	1	4	1	60	1	1	2	3	3	1	1	2	2	3	1	0	0	1
10101073	1	2	1	60	1	1	2	3	2	2	1	2	3	3	1	0	0	1
10101074	1	4	0	60	1	1	1	3	3	3	1	3	3	3	1	0	0	1
10101075	1	3	0	60	1	0	1	3	3	2	1	3	3	3	1	0	0	1
10101076	1	4	0	60	1	1	1	3	3	2	0	2	3	3	1	0	0	1
10101077	1	4	1	60	1	1	3	3	2	2	0	2	3	3	1	0	0	1
10101078	1	2	1	60	1	1	2	3	3	2	0	2	2	3	1	0	0	1
10101079	1	4	1	60	1	1	1	3	3	2	1	3	2	3	1	0	0	1
10101080	1	4	0	60	1	1	1	3	4	2	1	3	3	3	1	0	0	1
10101081	1	4	1	60	1	1	2	3	3	2	0	2	3	3	1	0	0	1
10101082	1	2	1	70	1	1	3	3	2	2	1	3	3	3	1	0	0	1
10101083	1	2	1	60	1	1	1	3	3	1	0	2	2	3	1	0	0	1
10101084	1	2	0	60	1	1	2	3	2	2	1	2	2	3	1	0	0	1
10101085	1	3	0	60	1	0	3	1	2	1	0	2	2	3	1	0	0	1
10101086	1	2	0	60	1	1	3	3	3	2	0	2	2	3	1	0	0	1
10101087	1	4	0	60	1	1	2	3	2	2	1	2	3	3	1	0	0	1
10101088	1	1	0	60	1	0	3	3	3	2	1	3	2	3	1	0	0	1
10101089	1	4	0	60	1	1	2	3	2	2	0	2	2	3	1	0	0	1
10101090	1	2	0	60	1	1	2	3	2	2	0	2	2	3	1	0	0	1
10101091	1	4	1	70	1	1	2	3	4	2	1	2	2	3	1	0	0	1
10101092	1	1	1	70	1	0	1	1	1	3	0	1	2	2	0	0	1	3
10101093	1	2	1	60	1	1	0	3	3	3	1	2	2	3	1	0	0	1
10101094	1	2	1	60	1	1	1	3	4	2	0	2	3	3	1	0	0	1
10101095	1	4	1	60	1	1	2	3	4	2	0	2	2	3	1	0	0	1
10101096	1	4	0	60	1	1	3	3	2	2	1	3	3	3	1	0	0	1
10101097	1	4	1	60	1	1	2	3	3	2	1	2	1	3	1	0	0	1
10101098	1	2	0	60	1	1	2	3	3	2	1	3	1	3	1	0	0	1
10101099	1	4	0	60	1	1	2	3	4	2	0	2	3	3	0	1	0	2
10101100	1	3	0	60	1	0	2	3	3	2	0	2	2	3	1	0	0	1
10101101	1	3	0	70	1	0	3	3	3	2	1	3	1	3	1	0	0	1
10101102	1	2	1	70	1	1	3	3	2	2	0	3	1	1	1	0	0	1
10101103	1	3	0	70	1	0	3	3	4	1	0	3	3	3	1	0	0	1
10101104	1	1	0	70	1	0	3	1	1	1	0	2	3	3	1	0	0	1
10101105	5	5	0	80	1	0	2	3	2	3	0	2	#NULL!	#NULL!	1	0	0	1
10101106	1	5	0	60	1	1	2	3	4	2	1	2	2	3	0	0	0	2
10101107	1	3	0	60	1	0	3	3	2	2	1	2	2	3	1	0	0	1
10101108	1	1	1	60	1	0	2	3	4	2	0	2	2	3	1	0	0	1
10101109	1	4	1	60	1	1	1	3	4	2	1	2	2	3	1	0	0	1
10101110	1	4	1	60	1	1	2	3	3	2	1	2	2	3	1	0	0	1
10101111	1	1	1	70	1	0	2	3	4	2	1	2	2	2	0	1	0	2
10101112	5	5	1	70	1	0	1	3	4	1	0	1	2	1	0	1	0	2
10101113	5	3	0	80	1	0	3	3	2	1	0	1	2	1	1	0	0	1
10101114	1	1	0	80	1	0	1	3	1	2	1	2	2	2	0	1	0	2
10101115	3	3	0	80	1	0	3	1	1	1	0	1	3	3	1	0	0	1
10101116	1	5	1	80	1	0	0	3	4	2	0	2	1	3	1	0	0	1
10101117	1	3	0	80	1	0	3	3	2	2	1	2	2	2	1	0	0	1
10101118	1	3	0	80	1	0	3	3	4	2	1	3	1	3	1	0	0	1
10101119	1	1	0	80	1	0	3	1	1	1	0	1	2	2	1	0	0	1
10101120	1	3	0	70	1	0	2	3	5	2	1	2	2	3	1	0	0	1
10101121	1	4	0	60	1	1	1	3	3	2	1	2	2	3	1	0	0	1
10101122	1	4	0	60	1	1	2	3	4	2	0	2	2	3	1	0	0	1
10101123	1	5	0	60	1	0	#NULL!	1	4	1	0	1	#NULL!	#NULL!	1	0	0	1
10101124	1	2	0	70	1	1	3	3	2	#NULL!	0	2	2	3	1	0	0	1
10101125	1	3	0	70	1	0	3	1	1	1	1	3	2	3	1	0	0	1
10101126	2	1	0	60	1	0	0	3	5	1	0	1	2	2	1	0	0	1
10101127	3	4	1	70	1	1	1	3	4	1	0	1	2	#NULL!	1	0	0	1
10101128	1	5	1	70	1	1	2	3	3	2	0	2	2	3	1	0	0	1
10101129	1	2	0	70	1	1	1	3	4	2	1	3	2	3	1	0	0	1
10101130	1	2	0	70	1	1	3	3	2	2	1	2	2	3	1	0	0	1
10101131	1	2	0	60	1	1	3	3	2	2	1	3	1	3	1	0	0	1
10101132	1	3	1	60	1	0	1	3	3	2	1	2	2	3	1	0	0	1
10101133	5	3	0	80	1	0	3	3	3	1	0	1	2	#NULL!	1	0	0	1
10101134	1	3	0	80	1	0	2	3	2	2	0	2	2	#NULL!	1	0	0	1
10101135	1	1	0	80	1	0	0	3	1	2	1	2	2	1	1	0	0	1
10101136	1	3	1	80	1	0	1	3	2	2	1	2	2	2	1	0	0	1
10101137	1	2	1	80	1	1	3	3	2	2	0	2	2	3	1	0	0	1
10101138	1	3	1	70	1	0	3	3	5	2	0	2	2	3	1	0	0	1
10101139	1	3	1	70	1	0	2	3	4	2	1	2	2	3	0	1	0	2
10101140	1	3	0	80	1	0	3	3	3	2	1	3	3	3	1	0	0	1
10101141	1	3	0	80	1	0	3	3	2	2	1	2	2	3	1	0	0	1
10101142	1	2	1	60	1	1	1	3	3	2	1	2	2	3	1	0	0	1
10101143	1	4	1	60	1	1	1	3	3	2	1	2	2	3	1	0	0	1
10101144	1	2	0	60	1	1	1	3	5	2	1	2	3	3	0	0	0	2
10101145	1	4	1	60	1	1	1	3	3	2	1	2	2	2	1	0	0	1
10101146	1	2	0	70	1	1	3	3	3	2	0	2	2	3	1	0	0	1
10101147	1	3	0	70	1	0	2	3	1	2	1	2	2	3	0	1	0	2
10102001	1	1	0	60	1	0	1	1	3	2	1	2	2	2	1	0	0	1
10102002	1	5	0	60	1	1	2	3	4	2	1	2	2	2	1	0	0	1
10102003	1	2	1	60	1	1	3	1	1	1	1	3	1	3	1	0	0	1
10102004	1	4	0	60	1	1	3	1	2	3	1	3	3	3	0	1	0	2
10102005	1	3	1	60	1	1	2	3	3	3	1	2	2	2	1	0	0	1
10102006	1	3	0	60	1	0	3	3	2	2	0	2	2	2	1	0	0	1
10102007	1	3	1	60	1	0	1	1	1	1	1	3	2	3	1	0	0	1
10102008	1	5	1	60	1	1	2	3	4	2	1	3	3	3	1	0	0	1
10102009	1	2	0	60	1	1	2	3	4	2	1	2	3	3	0	1	0	2
10102010	1	4	1	60	1	1	2	3	1	2	0	2	2	3	1	0	0	1
10102011	1	2	0	60	1	1	3	3	3	2	0	1	3	3	1	0	0	1
10102012	1	2	0	60	1	1	1	3	3	2	1	2	2	2	1	0	0	1
10102013	1	2	1	60	1	1	1	3	3	1	0	2	2	3	1	0	0	1
10102014	1	2	0	60	1	1	2	3	3	2	1	3	3	3	1	0	0	1
10102015	1	2	1	60	1	1	2	1	2	1	0	2	2	1	1	0	0	1
10102016	1	2	0	60	1	1	2	3	3	2	0	2	2	3	1	0	0	1
10102017	1	2	1	60	1	1	2	3	3	2	0	2	2	3	1	0	0	1
10102018	1	3	1	80	1	1	3	3	5	2	0	1	3	2	1	0	0	1
10102019	1	2	1	60	1	1	1	3	1	1	1	2	2	3	1	0	0	1
10102020	1	1	0	60	1	0	3	2	2	2	0	2	2	2	1	0	0	1
10102021	1	4	1	60	1	1	2	3	3	1	0	2	2	3	1	0	0	1
10102022	1	5	0	60	1	1	3	3	3	2	0	2	2	3	1	0	0	1
10102023	1	4	1	60	1	1	2	3	4	2	0	2	2	3	1	0	0	1
10102024	1	2	1	60	1	1	2	3	2	2	1	2	2	3	1	0	0	1
10102025	1	5	1	60	1	1	3	3	3	2	1	3	2	3	1	0	0	1
10102026	1	4	1	60	1	1	1	3	3	2	1	3	3	3	1	0	0	1
10102027	1	1	1	60	1	0	1	1	2	1	0	2	2	2	1	0	0	1
10102028	1	2	1	60	1	1	2	1	2	1	1	2	2	3	1	0	0	1
10102029	1	1	1	60	1	0	2	3	3	2	0	2	2	2	1	0	0	1
10102030	1	4	0	60	1	1	1	3	3	2	0	2	2	3	1	0	0	1
10102031	1	4	1	60	1	1	1	3	2	2	0	2	2	3	1	0	0	1
10102032	1	1	0	70	1	0	3	3	1	2	1	2	2	2	1	0	0	1
10102033	1	2	0	70	1	1	3	3	4	3	0	2	3	3	1	0	0	1
10102034	1	4	1	70	1	1	2	1	3	1	0	2	2	3	1	0	0	1
10102035	1	2	1	70	1	1	2	3	3	1	0	2	2	2	0	1	0	2
10102036	1	2	1	70	1	1	2	3	2	2	0	2	2	3	1	0	0	1
10102037	1	2	0	70	1	1	3	3	1	2	1	3	3	3	1	0	0	1
10102038	1	1	1	70	1	0	2	1	3	2	1	2	2	2	1	0	0	1
10102039	1	4	1	70	1	1	3	3	4	3	1	3	3	3	0	1	0	2
10102040	1	5	1	70	1	1	2	3	3	2	0	2	2	3	1	0	0	1
10102041	1	5	0	70	1	0	3	3	3	2	0	1	3	3	1	0	0	1
10102042	1	2	0	70	1	1	3	3	2	1	0	3	1	3	1	0	0	1
10102043	1	2	1	70	1	1	3	3	4	1	0	3	1	3	1	0	0	1
10102044	1	2	0	70	1	1	1	1	1	1	0	1	2	2	1	0	0	1
10102045	1	2	1	70	1	1	3	3	4	2	0	2	2	3	1	0	0	1
10102046	1	2	0	70	1	1	2	3	3	2	1	2	2	3	1	0	0	1
10102047	2	5	0	70	1	0	3	3	1	3	0	1	2	3	1	0	0	1
10102048	1	1	0	70	1	0	1	1	1	2	0	1	2	2	1	0	0	1
10102049	1	2	1	70	1	1	2	3	5	2	1	2	2	3	1	0	0	1
10102050	1	5	1	70	1	1	2	1	3	2	1	2	2	3	1	0	0	1
10102051	2	2	1	70	1	1	1	3	4	1	0	1	2	1	1	0	0	1
10102052	1	5	0	70	1	1	2	1	2	1	1	2	2	2	1	0	0	1
10102053	1	2	1	70	1	1	2	3	3	2	0	2	2	3	1	0	0	1
10102054	1	2	0	70	1	1	2	3	2	2	0	2	2	3	1	0	0	1
10102055	1	2	0	70	1	1	3	1	4	2	0	2	2	3	1	0	0	1
10102056	1	5	1	70	1	1	3	3	3	2	0	2	2	3	1	0	0	1
10102057	1	2	0	70	1	1	3	3	1	2	0	2	2	3	1	0	0	1
10102058	1	5	0	70	1	1	3	3	3	2	0	2	2	3	1	0	0	1
10102059	1	2	1	70	1	1	3	1	3	2	0	1	2	2	1	0	0	1
10102060	1	3	0	70	1	0	3	3	3	2	0	2	2	2	1	0	0	1
10102061	1	1	0	70	1	0	2	1	2	1	1	2	2	2	1	0	0	1
10102062	1	5	1	70	1	1	1	3	4	2	1	2	2	2	1	0	0	1
10102063	1	1	1	70	1	0	1	3	3	2	1	2	3	2	1	0	0	1
10102064	1	1	0	80	1	0	3	3	1	2	1	3	3	3	1	0	0	1
10102065	1	2	1	70	1	1	1	3	3	2	0	2	2	3	1	0	0	1
10102066	1	2	0	70	1	1	2	1	1	1	1	2	2	2	1	0	0	1
10102067	1	2	0	60	1	1	2	3	2	1	0	2	2	3	1	0	0	1
10102068	1	2	1	60	1	1	2	3	2	1	0	2	2	3	1	0	0	1
10102069	1	2	0	60	1	1	2	3	3	2	0	2	2	3	1	0	0	1
10102070	1	4	0	60	1	1	3	3	2	2	1	3	3	3	1	0	0	1
10102071	2	1	1	70	1	0	0	3	1	1	0	1	3	3	1	0	0	1
10102072	1	2	0	60	1	1	2	3	2	2	0	2	3	3	1	0	0	1
10102073	1	4	0	60	1	1	2	1	2	1	0	1	2	2	1	0	0	1
10102074	1	2	0	60	1	1	2	1	2	1	0	1	2	3	0	1	0	2
10102075	1	4	0	60	1	1	2	3	2	2	0	1	2	3	1	0	0	1
10102076	1	5	1	60	1	1	1	3	3	2	1	3	3	3	1	0	0	1
10102077	1	4	1	60	1	1	1	3	3	2	1	2	3	3	1	0	0	1
10102078	1	5	0	60	1	1	1	3	4	2	1	3	3	3	1	0	0	1
10102079	1	5	1	60	1	1	2	3	5	2	0	2	2	3	1	0	0	1
10102080	1	5	0	60	1	1	2	3	4	2	0	2	2	3	1	0	0	1
10102081	1	2	1	80	1	1	3	3	2	2	1	2	3	3	1	0	0	1
10102082	1	5	0	80	1	0	3	3	1	2	0	2	2	2	1	0	0	1
10102083	1	2	0	80	1	1	3	3	2	2	0	2	3	3	0	1	0	2
10102084	1	2	1	80	1	1	3	3	2	2	0	2	3	3	0	1	0	2
10102085	1	5	0	80	1	0	3	3	1	2	0	2	2	3	1	0	0	1
10102086	1	5	0	80	1	0	2	3	1	2	1	2	3	3	1	0	0	1
10102087	1	1	0	80	1	0	3	1	1	2	0	2	3	2	1	0	0	1
10102088	1	1	0	80	1	0	3	3	1	2	0	2	2	2	1	0	0	1
10102089	1	1	0	60	1	0	3	3	2	2	1	2	2	3	1	0	0	1
10102090	1	5	0	80	1	0	3	3	4	3	0	2	3	2	1	0	0	1
10102091	1	4	0	60	1	1	1	3	4	2	0	2	2	3	1	0	0	1
10102092	1	4	1	60	1	1	1	3	5	2	1	2	2	3	1	0	0	1
10102093	1	4	1	60	1	1	1	3	1	2	1	2	2	3	1	0	0	1
10102094	1	1	1	60	1	0	0	1	1	2	1	2	2	3	1	0	0	1
10102095	1	4	0	60	1	1	2	3	2	2	1	2	2	3	1	0	0	1
10102096	1	4	1	60	1	1	2	3	2	2	0	2	2	3	1	0	0	1
10102097	1	4	1	60	1	1	1	3	2	2	1	3	2	3	1	0	0	1
10102098	1	1	1	60	1	0	0	3	1	2	1	2	2	3	1	0	0	1
10102099	1	3	0	60	1	0	1	1	4	2	0	2	2	3	1	0	0	1
10102100	1	2	0	60	1	1	2	3	3	2	1	2	2	3	1	0	0	1
10102101	1	5	0	80	1	0	3	3	2	2	1	2	2	2	1	0	0	1
10102102	5	5	0	80	1	0	3	3	1	2	0	2	2	2	1	0	0	1
10102103	3	2	1	80	1	1	3	3	2	2	0	1	3	3	1	0	0	1
10102104	1	2	1	80	1	1	3	3	2	2	0	1	3	3	1	0	0	1
10102105	1	3	0	80	1	0	3	3	1	2	0	2	3	3	1	0	0	1
10102106	1	5	0	80	1	1	3	3	1	2	0	2	2	2	1	0	0	1
10102107	1	1	0	80	1	0	3	3	1	2	0	2	3	3	1	0	0	1
10102108	2	5	1	80	1	1	3	3	1	2	0	2	2	2	1	0	0	1
10102109	1	1	1	80	1	0	2	1	1	1	0	2	2	2	1	0	0	1
10102110	1	1	0	80	1	0	2	1	2	1	0	2	2	1	0	0	1	3
10102111	1	5	0	80	1	0	2	3	4	1	0	2	2	2	1	0	0	1
10102112	1	1	1	60	1	0	0	1	3	2	0	2	3	1	1	0	0	1
10102113	1	5	1	60	1	1	1	3	3	1	0	1	2	2	1	0	0	1
10102114	1	1	0	60	1	0	2	3	3	2	0	1	3	3	1	0	0	1
10102115	1	1	1	60	1	0	0	3	2	2	0	2	2	3	1	0	0	1
10102116	1	5	0	80	1	0	1	1	1	3	0	1	2	2	1	0	0	1
10102117	1	5	0	80	1	0	3	3	4	2	1	3	2	3	1	0	0	1
10102118	1	5	0	80	1	0	3	3	1	2	0	2	2	3	1	0	0	1
10102119	1	4	1	60	1	1	1	3	3	1	0	2	1	2	1	0	0	1
10102120	4	2	0	80	1	1	3	3	2	2	0	1	3	2	1	0	0	1
10102121	2	5	1	60	1	1	2	1	2	1	0	1	2	3	1	0	0	1
10102122	1	5	1	60	1	1	1	3	3	2	0	2	2	3	1	0	0	1
10102123	1	5	0	60	1	1	1	3	3	3	0	3	3	3	1	0	0	1
10102124	1	4	1	60	1	1	2	3	4	2	0	3	3	3	1	0	0	1
10102125	1	4	1	60	1	1	1	3	3	2	1	2	2	3	1	0	0	1
10102126	1	4	1	60	1	1	1	3	2	2	1	3	2	3	1	0	0	1
10102127	1	5	0	70	1	1	2	3	3	2	0	2	2	3	1	0	0	1
10102128	4	5	0	80	1	0	2	3	1	2	1	1	3	2	0	0	1	3
10102129	1	3	0	80	1	0	3	3	1	2	0	3	3	3	1	0	0	1
10102130	1	3	0	80	1	0	3	1	1	2	0	2	2	3	1	0	0	1
10102131	1	3	0	80	1	0	3	3	2	2	0	2	3	3	1	0	0	1
10102132	1	1	0	80	1	0	3	1	1	2	1	2	2	1	1	0	0	1
10102133	1	1	0	80	1	0	1	3	1	2	1	2	2	3	1	0	0	1
10102134	1	5	1	60	1	1	1	3	2	2	1	2	3	3	1	0	0	1
10102135	1	3	1	60	1	1	1	3	2	2	0	2	2	3	1	0	0	1
10102136	1	2	0	70	1	1	2	3	4	2	0	2	3	3	1	0	0	1
10102137	1	2	1	70	1	1	2	3	4	3	0	3	3	3	1	0	0	1
10102138	1	5	0	80	1	0	3	3	1	2	0	1	2	2	0	1	0	2
10102139	1	5	0	60	1	1	2	3	3	2	0	1	3	3	1	0	0	1
10102140	1	4	1	70	1	1	1	1	2	1	0	1	2	2	1	0	0	1
10102141	1	5	1	70	1	1	2	3	3	3	0	2	2	2	1	0	0	1
10102142	1	2	1	70	1	1	1	3	3	1	0	1	2	2	1	0	0	1
10102143	1	2	1	70	1	1	2	3	4	2	1	2	3	3	0	1	0	2
10102144	1	5	0	70	1	1	2	3	3	2	1	2	2	3	1	0	0	1
10102145	1	2	1	70	1	1	3	3	2	2	0	1	2	3	1	0	0	1
10102146	1	5	1	60	1	1	1	3	3	2	1	3	3	3	1	0	0	1
10102147	1	4	1	60	1	1	1	3	3	3	1	3	3	2	1	0	0	1
10102148	1	5	0	60	1	1	2	3	2	3	0	2	2	2	1	0	0	1
10102149	1	5	0	60	1	0	1	3	2	2	1	2	2	3	1	0	0	1
10102150	1	1	1	60	1	0	0	1	1	2	1	2	2	3	1	0	0	1
10103001	1	3	1	80	1	0	3	3	2	2	1	2	3	2	1	0	0	1
10103002	1	4	1	80	1	1	3	3	1	2	1	2	2	3	1	0	0	1
10103003	1	4	1	80	1	1	3	3	2	2	1	3	3	3	0	1	0	2
10103004	2	4	1	80	1	1	3	3	2	3	0	2	3	3	1	0	0	1
10103005	1	4	1	80	1	1	2	3	3	3	1	2	3	3	0	1	0	2
10103006	5	1	0	80	1	0	3	2	2	1	1	1	1	2	0	0	1	3
10103007	5	3	1	80	1	0	3	3	3	3	0	1	3	3	1	0	0	1
10103008	1	4	1	80	1	1	2	3	4	2	0	2	2	3	1	0	0	1
10103009	1	4	1	80	1	1	3	3	2	3	0	1	3	2	1	0	0	1
10103010	2	2	1	80	1	1	1	3	2	1	0	1	1	1	0	1	0	2
10103011	1	3	0	80	1	0	3	1	1	1	1	2	2	2	1	0	0	1
10103012	5	5	0	80	1	1	3	3	2	1	0	1	2	3	1	0	0	1
10103013	2	3	0	80	1	0	2	3	1	3	0	2	2	3	1	0	0	1
10103014	1	5	0	80	1	0	3	3	1	1	0	2	2	2	0	1	0	2
10103015	1	3	0	80	1	0	3	3	1	3	0	3	3	2	1	0	0	1
10103016	5	1	0	80	1	0	3	1	1	1	0	1	2	3	0	0	1	3
10103017	5	3	0	80	1	0	3	1	1	1	0	1	3	3	1	0	0	1
10103018	1	1	0	80	1	0	3	3	1	2	0	1	3	2	0	1	0	2
10103019	3	3	0	80	1	0	3	1	1	1	0	1	1	2	1	0	0	1
10103020	1	1	0	80	1	0	3	3	1	1	0	2	2	2	0	1	0	2
10103021	1	1	0	80	1	0	3	3	2	3	0	2	3	2	1	0	0	1
10103022	2	1	0	80	1	0	2	3	4	1	0	2	2	3	0	0	1	3
10103023	5	3	0	80	1	0	3	1	1	2	0	1	2	2	1	0	0	1
10103024	1	1	1	70	1	0	0	3	2	2	1	2	2	1	1	0	0	1
10103025	1	4	1	70	1	1	1	3	2	3	0	2	1	2	1	0	0	1
10103026	1	2	1	70	1	1	3	3	2	3	0	3	3	3	1	0	0	1
10103027	1	4	0	70	1	1	3	3	2	2	0	2	3	3	0	1	0	2
10103028	1	2	1	70	1	0	3	3	2	2	1	2	3	3	1	0	0	1
10103029	1	4	1	70	1	1	3	3	5	2	0	2	2	3	0	1	0	2
10103030	2	4	1	70	1	1	2	3	5	3	0	2	3	3	1	0	0	1
10103031	2	5	0	70	1	0	3	3	2	3	0	1	3	3	1	0	0	1
10103032	2	2	1	70	1	1	1	3	2	2	0	1	1	2	0	1	0	2
10103033	1	4	1	70	1	1	2	3	2	3	1	2	3	3	1	0	0	1
10103034	2	2	1	70	1	1	3	3	3	2	0	1	2	2	1	0	0	1
10103035	1	1	1	70	1	0	0	3	3	3	0	3	3	2	1	0	0	1
10103036	1	4	1	70	1	1	2	3	5	1	0	1	1	2	1	0	0	1
10103037	2	1	1	70	1	0	0	3	1	1	0	1	1	1	0	1	0	2
10103038	1	2	0	70	1	1	3	3	3	2	0	2	3	3	1	0	0	1
10103039	1	2	1	70	1	1	3	3	1	1	0	1	2	2	1	0	0	1
10103040	2	4	1	70	1	1	2	3	4	3	1	3	3	3	0	1	0	2
10103041	1	2	1	70	1	1	3	3	3	2	0	2	3	3	1	0	0	1
10103042	1	1	1	70	1	0	1	3	3	1	0	3	1	2	1	0	0	1
10103043	2	4	1	70	1	1	3	2	1	1	0	1	3	3	1	0	0	1
10103044	2	1	1	70	1	0	0	3	2	2	0	1	1	1	0	1	0	2
10103045	1	5	0	70	1	0	2	1	1	1	0	2	2	2	1	0	0	1
10103046	1	3	0	70	1	0	2	3	4	2	0	1	2	3	1	0	0	1
10103047	1	4	0	70	1	1	3	3	2	2	0	1	3	3	0	1	0	2
10103048	1	2	0	80	1	1	3	3	2	2	0	2	3	3	1	0	0	1
10103049	1	1	0	70	1	0	3	3	2	2	0	2	3	2	1	0	0	1
10103050	1	4	0	80	1	1	3	1	1	1	0	2	2	2	1	0	0	1
10103051	2	3	0	70	1	0	3	1	2	2	0	2	3	3	1	0	0	1
10103052	5	3	0	70	1	0	3	3	1	2	0	1	3	1	1	0	0	1
10103053	1	4	0	70	1	1	2	3	2	3	0	2	3	3	1	0	0	1
10103054	1	4	0	70	1	1	3	3	1	2	0	2	3	3	0	1	0	2
10103055	1	1	0	70	1	0	3	3	1	3	0	2	3	3	1	0	0	1
10103056	1	1	0	70	1	0	0	3	2	3	0	2	2	2	1	0	0	1
10103057	1	3	0	70	1	0	3	1	2	3	0	1	2	3	1	0	0	1
10103058	1	2	0	70	1	1	3	3	2	3	0	3	3	3	1	0	0	1
10103059	1	4	0	70	1	1	3	3	1	2	0	2	3	3	0	1	0	2
10103060	1	4	0	70	1	1	2	3	2	2	0	2	2	3	1	0	0	1
10103061	4	3	0	70	1	0	3	1	2	1	0	1	1	2	0	1	0	2
10103062	1	3	0	70	1	0	2	3	2	1	0	1	2	2	0	1	0	2
10103063	1	4	0	70	1	1	2	3	1	2	0	2	2	3	1	0	0	1
10103064	3	4	0	70	1	1	2	1	2	1	0	1	3	3	1	0	0	1
10103065	1	4	0	70	1	1	3	3	1	2	1	2	3	3	1	0	0	1
10103066	2	1	0	70	1	0	0	1	1	2	0	2	2	3	1	0	0	1
10103067	2	1	0	70	1	0	3	3	4	1	0	1	1	1	0	0	1	3
10103068	1	3	0	70	1	0	2	3	5	2	0	2	3	3	1	0	0	1
10103069	1	5	0	70	1	0	0	3	2	2	0	2	2	2	1	0	0	1
10103070	1	1	0	60	1	0	1	3	3	2	0	2	3	3	1	0	0	1
10103071	1	4	1	60	1	1	2	3	2	2	1	2	3	3	1	0	0	1
10103072	2	1	1	60	1	0	0	3	3	1	0	1	1	2	1	0	0	1
10103073	2	5	1	60	1	0	0	3	2	3	0	1	2	3	1	0	0	1
10103074	2	2	1	60	1	1	0	3	1	3	0	1	2	2	1	0	0	1
10103075	1	1	1	60	1	0	0	3	3	3	0	1	2	3	1	0	0	1
10103076	1	4	1	60	1	1	2	3	2	2	0	1	2	2	1	0	0	1
10103077	2	4	1	60	1	1	2	3	2	2	1	3	3	3	1	0	0	1
10103078	2	1	1	60	1	0	0	3	2	1	0	1	2	2	0	0	1	3
10103079	1	5	1	60	1	0	0	3	2	3	0	2	3	3	1	0	0	1
10103080	1	5	1	60	1	0	0	3	3	3	0	2	3	3	0	1	0	2
10103081	2	2	1	60	1	1	1	3	3	2	0	2	3	3	1	0	0	1
10103082	1	4	1	60	1	1	1	3	4	2	0	2	2	2	0	1	0	2
10103083	5	4	1	60	1	1	3	3	4	1	0	1	3	3	1	0	0	1
10103084	5	4	1	60	1	1	1	3	2	1	0	1	1	1	1	0	0	1
10103085	1	2	1	60	1	1	2	3	2	2	1	2	3	3	1	0	0	1
10103086	1	4	1	60	1	1	2	3	4	3	1	3	3	3	1	0	0	1
10103087	1	1	1	60	1	0	0	3	1	1	1	2	2	2	1	0	0	1
10103088	1	1	1	60	1	0	0	3	2	1	1	3	1	2	1	0	0	1
10103089	1	2	1	60	1	1	2	3	3	2	0	2	2	2	1	0	0	1
10103090	1	1	1	70	1	0	0	1	2	2	1	1	2	2	1	0	0	1
10103091	1	2	0	60	1	1	3	3	2	2	0	2	3	2	0	1	0	2
10103092	1	2	1	60	1	1	3	3	4	2	1	2	3	2	0	1	0	2
10103093	1	1	1	60	1	0	1	3	3	3	0	1	2	2	1	0	0	1
10103094	1	5	1	60	1	0	0	3	2	2	0	1	2	2	0	1	0	2
10103095	1	1	1	60	1	0	0	3	2	1	0	1	1	2	0	1	0	2
10103096	1	4	1	60	1	1	1	3	2	2	1	3	1	3	1	0	0	1
10103097	1	4	1	60	1	1	2	3	2	2	1	3	3	2	1	0	0	1
10103098	2	1	1	60	1	0	1	3	3	1	0	1	1	1	0	1	0	2
10103099	1	1	1	60	1	0	0	3	1	3	0	1	2	2	0	1	0	2
10103100	1	1	1	60	1	0	0	3	1	1	0	1	2	2	0	1	0	2
10103101	1	4	1	60	1	1	1	3	3	3	1	3	3	3	1	0	0	1
10103102	1	3	1	60	1	0	1	3	2	1	1	2	1	1	1	0	0	1
10103103	3	1	1	60	1	0	0	3	2	1	0	1	1	1	1	0	0	1
10103104	1	4	1	60	1	1	2	3	4	3	0	3	3	3	1	0	0	1
10103105	1	4	0	60	1	1	1	3	2	2	0	1	2	3	1	0	0	1
10103106	1	2	0	60	1	1	2	3	2	3	0	2	2	3	1	0	0	1
10103107	1	3	0	60	1	1	2	3	3	2	0	3	3	3	1	0	0	1
10103108	1	5	0	60	1	1	1	3	3	3	0	2	2	3	0	1	0	2
10103109	1	2	0	60	1	1	1	3	2	3	1	3	3	3	1	0	0	1
10103110	1	2	0	60	1	1	2	3	3	3	0	3	3	3	1	0	0	1
10103111	1	3	0	60	1	0	2	3	3	3	0	3	3	2	0	1	0	2
10103112	1	2	0	60	1	1	2	3	4	3	1	2	2	2	1	0	0	1
10103113	1	2	1	60	1	1	1	3	2	2	0	2	2	3	0	1	0	2
10103114	1	5	0	60	1	1	2	3	3	3	1	3	3	3	0	1	0	2
10103115	1	3	0	60	1	0	3	3	2	3	0	2	2	2	1	0	0	1
10103116	1	4	0	60	1	1	3	3	1	2	0	2	2	3	1	0	0	1
10103117	1	2	0	60	1	1	2	2	1	1	0	3	3	3	1	0	0	1
10103118	1	4	0	60	1	1	2	3	4	3	1	3	3	3	1	0	0	1
10103119	1	4	0	60	1	1	2	3	4	3	0	3	3	3	1	0	0	1
10103120	1	2	0	60	1	1	1	3	2	3	0	2	3	3	1	0	0	1
10103121	1	2	0	60	1	1	2	3	4	2	0	2	2	2	1	0	0	1
10103122	1	5	0	60	1	0	2	3	1	2	0	1	2	1	1	0	0	1
10103123	1	3	0	60	1	0	3	1	1	1	0	2	2	3	1	0	0	1
10103124	1	3	0	60	1	0	2	3	1	3	0	2	2	3	1	0	0	1
10103125	1	3	0	60	1	0	3	1	1	2	1	3	2	2	1	0	0	1
10103126	1	3	0	60	1	0	2	3	3	1	0	2	1	2	1	0	0	1
10103127	1	1	0	60	1	1	1	3	3	1	0	3	2	2	1	0	0	1
10103128	1	4	0	80	1	1	3	3	2	3	0	2	3	3	1	0	0	1
10103129	1	3	1	60	1	0	1	3	3	3	1	2	2	3	1	0	0	1
10103130	1	5	0	60	1	0	2	1	2	1	0	2	2	2	1	0	0	1
10103131	2	2	0	60	1	1	1	3	3	2	0	1	2	3	1	0	0	1
10103132	2	3	0	60	1	0	2	3	2	1	1	2	3	3	1	0	0	1
10103133	1	3	0	60	1	0	1	3	2	3	0	1	2	1	1	0	0	1
10103134	5	4	0	60	1	1	2	3	2	3	0	1	2	2	1	0	0	1
10103135	2	4	0	60	1	1	2	3	2	1	0	1	2	3	1	0	0	1
10103136	2	4	0	60	1	1	1	3	3	3	0	2	3	3	1	0	0	1
10103137	1	4	0	60	1	1	2	1	2	1	0	2	3	3	1	0	0	1
10103138	1	2	0	60	1	1	3	1	4	1	0	2	3	3	1	0	0	1
10103139	1	4	0	60	1	1	1	3	2	3	0	3	3	3	1	0	0	1
10103140	1	4	0	60	1	1	1	3	3	2	1	2	2	2	0	1	0	2
10103141	1	4	0	60	1	1	1	3	4	1	1	2	1	3	1	0	0	1
10103142	1	3	0	60	1	0	3	3	4	2	0	2	3	3	1	0	0	1
10103143	1	5	1	60	1	1	1	3	3	2	1	2	2	3	1	0	0	1
10103144	1	4	1	60	1	1	2	3	4	1	0	2	3	3	1	0	0	1
10103145	1	1	1	70	1	0	0	3	2	1	0	1	2	2	0	1	0	2
10103146	1	2	1	70	1	1	2	2	2	1	1	2	2	3	1	0	0	1
10103147	1	5	0	70	1	0	3	3	1	1	0	1	2	1	1	0	0	1
10103148	1	4	1	70	1	1	3	3	1	3	0	3	3	3	1	0	0	1
10103149	1	4	0	60	1	1	2	3	2	2	1	3	3	2	1	0	0	1
10103150	2	1	1	60	1	0	0	1	1	1	1	2	2	2	0	1	0	2
10201001	1	4	0	60	1	1	1	3	3	2	1	3	3	3	1	0	0	1
10201002	1	3	0	60	1	0	1	3	2	2	1	3	3	3	1	0	0	1
10201003	1	4	0	60	1	1	1	3	4	2	1	3	2	3	1	0	0	1
10201004	1	4	1	70	1	1	1	3	5	2	0	2	3	3	1	0	0	1
10201005	1	4	1	80	1	1	1	3	4	2	1	3	3	3	1	0	0	1
10201006	1	4	1	70	1	1	1	3	5	2	0	2	2	3	1	0	0	1
10201007	1	2	0	60	1	1	1	3	4	2	0	3	2	3	1	0	0	1
10201008	1	2	1	70	1	1	1	3	4	2	1	3	3	3	1	0	0	1
10201009	1	4	1	60	1	1	1	3	3	2	1	3	3	3	1	0	0	1
10201010	1	4	1	60	1	1	1	3	3	2	1	3	3	3	1	0	0	1
10201011	1	2	0	60	1	1	1	3	5	2	0	3	2	3	1	0	0	1
10201012	1	2	1	60	1	1	1	3	5	2	0	3	3	3	1	0	0	1
10201013	1	2	1	70	1	1	3	3	3	2	0	3	3	3	1	0	0	1
10201014	1	2	0	60	1	1	3	3	3	2	1	3	3	3	1	0	0	1
10201015	1	4	0	60	1	1	1	3	4	2	1	2	2	3	1	0	0	1
10201016	1	4	1	70	1	1	3	3	4	2	0	2	3	2	1	0	0	1
10201017	1	4	0	60	1	1	1	3	4	2	1	2	3	3	1	0	0	1
10201018	1	4	1	60	1	1	1	3	5	2	1	3	3	3	1	0	0	1
10201019	1	4	0	70	1	1	1	3	2	2	1	3	2	3	1	0	0	1
10201020	1	4	1	60	1	1	1	3	4	2	1	3	3	3	1	0	0	1
10201021	1	3	0	80	1	0	1	3	#NULL!	2	0	2	2	3	1	0	0	1
10201022	1	4	0	70	1	1	1	3	2	2	0	3	3	3	1	0	0	1
10201023	1	4	1	70	1	1	1	3	3	2	1	3	3	3	1	0	0	1
10201024	1	2	1	70	1	1	2	3	4	2	0	3	3	3	1	0	0	1
10201025	1	4	0	60	1	1	1	3	2	2	1	3	3	3	1	0	0	1
10201026	1	4	1	70	1	1	1	3	3	2	1	3	2	3	1	0	0	1
10201027	1	4	0	60	1	1	1	3	4	2	1	3	2	3	1	0	0	1
10201028	1	4	1	70	1	1	1	3	5	2	1	3	3	3	1	0	0	1
10201029	1	4	0	60	1	1	1	3	3	2	0	3	2	3	1	0	0	1
10201030	1	2	0	70	1	1	1	3	4	2	0	3	3	3	1	0	0	1
10201031	1	4	1	60	1	1	1	3	5	2	0	3	3	3	1	0	0	1
10201032	1	4	0	60	1	1	1	3	5	2	0	2	2	3	1	0	0	1
10201033	1	2	1	60	1	1	1	3	4	2	0	3	2	3	1	0	0	1
10201034	1	2	0	70	1	1	1	3	5	2	1	3	2	3	1	0	0	1
10201035	1	2	1	80	1	1	1	3	4	2	0	2	2	3	1	0	0	1
10201036	1	4	0	60	1	1	1	3	3	2	1	3	3	3	1	0	0	1
10201037	1	4	1	60	1	1	1	3	4	2	0	3	3	3	1	0	0	1
10201038	1	3	0	60	1	0	1	3	2	2	1	3	3	3	1	0	0	1
10201039	1	4	1	60	1	1	1	3	5	2	1	3	3	3	1	0	0	1
10201040	1	4	1	70	1	1	1	3	4	2	1	3	3	3	1	0	0	1
10201041	1	4	1	70	1	1	1	3	4	2	1	3	3	3	1	0	0	1
10201042	1	4	0	60	1	1	1	3	4	2	1	3	3	3	1	0	0	1
10201043	1	4	0	60	1	1	1	3	#NULL!	2	1	3	3	3	1	0	0	1
10201044	1	4	0	60	1	1	2	3	5	2	0	2	3	3	1	0	0	1
10201045	2	3	1	80	1	0	2	3	2	2	0	2	3	3	1	0	0	1
10201046	1	4	1	60	1	1	1	3	4	2	0	3	3	3	1	0	0	1
10201047	1	4	0	60	1	1	2	3	3	2	1	3	3	3	1	0	0	1
10201048	1	4	1	70	1	1	2	3	5	2	1	3	3	3	1	0	0	1
10201049	2	3	0	70	1	0	1	3	2	2	0	2	3	3	1	0	0	1
10201050	1	4	0	60	1	1	1	3	4	2	1	3	1	3	1	0	0	1
10201051	1	4	0	60	1	1	1	3	4	2	1	3	2	3	1	0	0	1
10201052	1	4	1	70	1	1	1	3	4	2	1	2	2	3	1	0	0	1
10201053	1	4	1	60	1	1	1	3	4	2	1	3	3	3	1	0	0	1
10201054	1	5	0	60	1	1	1	3	4	2	0	3	3	3	1	0	0	1
10201055	1	5	1	70	1	1	1	3	4	2	1	3	3	3	1	0	0	1
10201056	1	4	0	60	1	1	1	3	5	2	1	3	3	3	1	0	0	1
10201057	1	4	1	60	1	1	1	3	5	2	0	3	3	3	1	0	0	1
10201058	1	5	0	80	1	0	2	1	2	2	1	3	2	3	1	0	0	1
10201059	1	3	0	70	1	0	3	1	3	2	1	3	2	3	1	0	0	1
10201060	1	4	1	60	1	1	3	3	3	2	1	2	2	2	1	0	0	1
10201061	1	2	1	60	1	1	3	2	3	2	0	2	3	3	1	0	0	1
10201062	1	4	1	60	1	1	1	3	5	2	0	2	3	3	1	0	0	1
10201063	1	3	1	70	1	1	1	3	5	2	1	2	3	3	1	0	0	1
10201064	1	4	1	70	1	1	3	3	5	2	0	2	3	3	1	0	0	1
10201065	1	5	0	70	1	0	1	3	4	2	0	2	3	3	1	0	0	1
10201066	1	4	0	60	1	1	3	3	3	2	1	2	3	3	1	0	0	1
10201067	1	2	1	60	1	1	1	3	3	2	1	2	3	3	1	0	0	1
10201068	1	4	1	60	1	1	1	3	3	2	0	2	3	3	1	0	0	1
10201069	1	3	0	60	1	0	1	3	4	2	1	2	2	3	1	0	0	1
10201070	1	2	0	70	1	1	3	3	3	2	1	3	3	3	1	0	0	1
10201071	1	2	1	70	1	1	3	3	3	2	1	3	3	3	1	0	0	1
10201072	5	3	0	70	1	0	3	1	3	1	0	1	2	3	1	0	0	1
10201073	1	5	0	70	1	0	3	3	2	2	0	1	2	3	1	0	0	1
10201074	1	5	1	60	1	1	1	3	3	2	0	2	2	3	1	0	0	1
10201075	1	3	0	80	1	0	3	3	2	2	0	2	2	1	1	0	0	1
10201076	1	4	1	80	1	1	1	3	4	2	1	2	3	3	1	0	0	1
10201077	1	4	0	70	1	1	1	3	4	2	0	2	3	3	1	0	0	1
10201078	1	3	0	70	1	0	1	3	2	2	0	2	3	3	1	0	0	1
10201079	1	4	0	60	1	1	3	2	4	2	0	1	2	2	1	0	0	1
10201080	1	2	1	70	1	1	3	2	3	2	1	3	2	3	1	0	0	1
10201081	1	2	0	60	1	1	3	2	3	1	1	3	3	3	1	0	0	1
10201082	1	3	0	70	1	0	3	3	3	2	0	3	2	3	1	0	0	1
10201083	1	3	0	80	1	0	3	3	2	2	1	2	2	3	1	0	0	1
10201084	1	2	1	70	1	1	2	3	3	2	0	3	2	3	0	0	1	3
10201085	1	5	1	70	1	1	3	3	5	1	1	3	2	3	1	0	0	1
10201086	5	5	0	70	1	1	3	3	3	1	0	1	2	3	1	0	0	1
10201087	1	2	0	60	1	1	2	3	4	2	0	2	2	3	1	0	0	1
10201088	1	2	1	60	1	1	2	3	4	2	0	2	2	3	1	0	0	1
10201089	1	3	0	70	1	0	3	3	3	2	0	2	2	#NULL!	1	0	0	1
10201090	1	4	0	60	1	1	1	3	4	2	0	2	2	3	1	0	0	1
10201091	1	4	1	60	1	1	1	3	3	2	1	2	2	3	1	0	0	1
10201092	1	4	0	70	1	1	1	3	5	2	1	3	3	3	1	0	0	1
10201093	1	5	0	60	1	1	1	3	4	2	1	3	3	3	1	0	0	1
10201094	1	4	0	70	1	1	1	3	3	2	1	2	2	3	1	0	0	1
10201095	1	2	1	70	1	1	1	3	4	2	0	2	3	3	1	0	0	1
10201096	1	5	1	70	1	0	3	3	2	2	0	2	2	2	1	0	0	1
10201097	2	2	0	70	1	1	2	3	3	2	0	1	3	3	1	0	0	1
10201098	2	1	0	70	1	0	3	3	3	3	0	1	3	3	1	0	0	1
10201099	1	3	0	60	1	0	2	3	2	2	0	2	2	3	1	0	0	1
10201100	1	2	1	60	1	1	#NULL!	3	4	2	0	3	3	3	1	0	0	1
10201101	1	4	1	70	1	1	1	3	5	2	1	2	2	3	1	0	0	1
10201102	1	2	0	70	1	1	3	3	4	2	1	3	3	3	0	0	1	3
10201103	1	1	0	70	1	0	1	3	4	2	1	3	2	2	1	0	0	1
10201104	1	3	0	60	1	1	1	3	3	2	0	3	3	3	1	0	0	1
10201105	1	4	1	70	1	1	2	3	4	2	0	3	2	3	1	0	0	1
10201106	1	4	0	60	1	1	2	3	5	2	1	2	3	3	1	0	0	1
10201107	1	4	1	80	1	1	2	3	5	2	1	3	2	3	1	0	0	1
10201108	1	4	0	70	1	1	2	3	5	2	1	2	3	3	1	0	0	1
10201109	1	4	1	80	1	1	1	3	5	2	0	3	3	3	1	0	0	1
10201110	1	3	0	60	1	0	1	1	4	2	1	3	3	2	1	0	0	1
10201111	1	4	0	70	1	1	3	3	4	2	0	1	2	2	1	0	0	1
10201112	1	4	0	70	1	1	3	3	4	2	0	2	3	3	1	0	0	1
10201113	1	4	0	70	1	1	2	3	1	2	1	3	3	3	1	0	0	1
10201114	1	4	0	70	1	1	2	3	3	2	0	2	3	3	1	0	0	1
10201115	1	4	0	70	1	1	1	3	4	2	0	2	3	3	1	0	0	1
10201116	1	4	0	60	1	1	2	3	4	2	0	3	3	3	1	0	0	1
10201117	1	4	0	70	1	1	1	3	4	2	1	2	3	3	1	0	0	1
10201118	1	4	1	80	1	1	1	3	5	2	1	3	3	3	1	0	0	1
10201119	1	3	0	60	1	0	2	3	4	2	1	3	3	3	1	0	0	1
10201120	1	4	0	70	1	1	3	3	4	2	0	2	3	3	1	0	0	1
10201121	1	3	0	60	1	0	2	3	2	2	0	3	3	3	1	0	0	1
10201122	2	3	0	80	1	0	3	3	3	2	0	1	3	3	1	0	0	1
10201123	1	4	0	60	1	1	2	3	3	2	0	3	3	3	1	0	0	1
10201124	1	5	0	70	1	0	3	3	3	2	0	2	2	2	1	0	0	1
10201125	1	4	1	70	1	1	2	3	4	2	1	3	3	3	1	0	0	1
10201126	1	3	1	80	1	0	2	3	2	2	0	3	3	3	1	0	0	1
10201127	1	3	0	60	1	0	2	3	4	2	0	3	3	3	1	0	0	1
10201128	1	2	1	70	1	1	1	1	1	1	0	2	2	2	1	0	0	1
10201129	1	1	1	70	1	0	0	1	1	2	1	1	3	2	0	1	0	2
10201130	1	4	0	60	1	1	2	3	2	2	0	2	3	3	0	0	1	3
10201131	1	4	0	60	1	1	1	3	4	1	1	2	3	2	1	0	0	1
10201132	1	4	1	60	1	1	1	3	4	1	0	1	2	2	1	0	0	1
10201133	1	4	0	60	1	1	2	3	2	2	0	3	3	3	0	0	1	3
10201134	1	4	1	70	1	1	1	3	5	2	1	2	2	3	1	0	0	1
10201135	1	4	0	60	1	1	1	3	5	2	1	2	2	3	1	0	0	1
10201136	1	4	1	80	1	1	1	3	3	2	0	2	2	3	1	0	0	1
10201137	1	2	1	70	1	1	2	3	4	2	0	2	3	3	1	0	0	1
10201138	1	4	1	70	1	1	1	3	4	2	1	2	3	3	1	0	0	1
10201139	1	4	0	60	1	1	1	3	4	2	1	3	2	3	1	0	0	1
10201140	1	2	0	60	1	1	2	3	3	2	1	2	3	3	1	0	0	1
10201141	1	4	1	70	1	1	2	3	5	2	0	2	3	2	0	0	1	3
10201142	1	4	1	60	1	1	1	3	5	2	0	3	3	3	1	0	0	1
10201143	1	4	0	60	1	1	1	3	3	2	1	2	2	3	1	0	0	1
10201144	1	5	0	70	1	0	1	3	4	2	0	2	2	3	1	0	0	1
10201145	1	4	0	70	1	1	2	3	4	2	0	2	3	3	1	0	0	1
10201146	1	4	1	70	1	1	2	3	5	2	1	3	3	3	1	0	0	1
10201147	1	2	0	80	1	1	1	3	4	2	1	2	2	3	1	0	0	1
10201148	1	2	1	80	1	1	1	3	4	2	0	2	2	3	1	0	0	1
10201149	1	2	0	60	1	1	2	3	3	2	0	3	3	3	1	0	0	1
10202001	1	2	1	60	1	1	1	3	3	2	0	2	3	3	1	0	0	1
10202002	1	1	1	80	1	0	0	1	1	1	0	2	1	2	0	1	0	2
10202003	1	2	1	70	1	1	1	3	4	3	0	3	3	3	1	0	0	1
10202004	1	2	0	70	1	1	1	3	4	3	0	3	3	3	1	0	0	1
10202005	1	4	0	60	1	1	1	3	4	3	1	2	3	3	1	0	0	1
10202006	1	2	1	60	1	1	1	3	4	3	1	3	3	3	1	0	0	1
10202007	1	2	0	60	1	1	1	3	3	3	1	2	3	3	1	0	0	1
10202008	1	4	1	60	1	1	1	3	5	3	1	3	3	3	1	0	0	1
10202009	1	2	1	60	1	1	2	3	4	1	1	3	3	2	1	0	0	1
10202010	1	4	0	60	1	1	1	3	3	1	1	3	3	3	1	0	0	1
10202011	2	3	1	70	1	0	3	3	2	1	1	2	2	2	1	0	0	1
10202012	2	4	1	80	1	1	1	3	3	1	0	2	3	3	1	0	0	1
10202013	2	1	0	70	1	0	2	3	2	1	1	2	2	2	1	0	0	1
10202014	1	2	0	70	1	1	3	3	4	2	0	3	3	3	1	0	0	1
10202015	1	3	0	60	1	0	1	3	2	2	0	3	3	3	1	0	0	1
10202016	1	3	0	60	1	0	3	3	1	2	0	1	3	2	1	0	0	1
10202017	1	4	1	60	1	1	2	3	2	2	1	3	3	2	1	0	0	1
10202018	1	2	1	70	1	1	2	3	5	3	0	3	3	3	1	0	0	1
10202019	1	2	0	60	1	1	1	3	2	2	1	2	2	2	1	0	0	1
10202020	1	1	1	70	1	0	0	1	2	2	0	3	2	2	1	0	0	1
10202021	1	1	1	60	1	0	0	1	2	1	0	2	2	2	1	0	0	1
10202022	1	4	0	60	1	1	1	3	3	1	0	2	3	3	1	0	0	1
10202023	1	4	1	60	1	1	1	3	4	2	0	2	2	3	1	0	0	1
10202024	1	3	0	60	1	0	2	3	1	2	0	2	2	3	1	0	0	1
10202025	1	1	0	60	1	0	2	#NULL!	3	2	1	2	3	3	1	0	0	1
10202026	1	3	0	60	1	0	2	3	2	2	0	1	2	2	0	1	0	2
10202027	1	4	0	70	1	1	3	3	1	2	0	1	3	2	1	0	0	1
10202028	1	1	0	70	1	0	3	1	1	1	0	1	2	2	1	0	0	1
10202029	1	4	0	60	1	1	1	3	3	3	0	3	2	3	1	0	0	1
10202030	1	5	1	70	1	1	3	3	3	3	0	2	3	3	1	0	0	1
10202031	1	3	0	70	1	0	2	3	2	2	0	2	3	3	1	0	0	1
10202032	1	2	1	70	1	1	2	3	3	2	1	2	3	3	1	0	0	1
10202033	1	4	1	60	1	1	2	3	2	2	1	2	3	3	1	0	0	1
10202034	1	4	0	60	1	1	2	3	2	2	1	2	3	3	1	0	0	1
10202035	1	1	1	60	1	0	1	3	4	3	0	2	2	2	1	0	0	1
10202036	1	4	1	60	1	1	2	1	2	2	0	3	2	3	1	0	0	1
10202037	3	3	0	80	1	0	3	1	1	1	0	1	3	3	1	0	0	1
10202038	1	1	0	80	1	0	3	1	1	2	1	3	3	2	1	0	0	1
10202039	1	4	0	60	1	1	1	3	3	2	0	3	3	3	1	0	0	1
10202040	1	5	1	80	1	1	3	3	5	3	0	3	3	2	1	0	0	1
10202041	1	3	0	70	1	0	3	1	1	1	0	2	1	3	1	0	0	1
10202042	1	2	0	60	1	1	2	3	3	2	0	3	2	3	1	0	0	1
10202043	1	2	1	60	1	1	1	3	5	2	0	3	3	3	1	0	0	1
10202044	1	4	0	60	1	1	1	3	5	2	0	3	3	3	1	0	0	1
10202045	1	3	0	80	1	0	2	3	4	2	0	3	3	3	1	0	0	1
10202046	1	5	1	70	1	1	1	3	5	2	0	3	3	3	1	0	0	1
10202047	1	5	0	70	1	1	1	3	5	2	0	3	3	3	1	0	0	1
10202048	1	4	0	60	1	1	2	1	2	1	0	3	3	3	1	0	0	1
10202049	2	4	0	80	1	1	3	1	2	1	0	3	2	2	0	1	0	2
10202050	2	5	0	80	1	0	0	1	1	1	0	1	2	2	1	0	0	1
10202051	1	2	1	70	1	1	2	3	2	3	0	2	3	3	1	0	0	1
10202052	1	1	0	60	1	0	0	3	3	1	1	2	1	2	1	0	0	1
10202053	1	2	0	60	1	1	2	3	2	1	0	2	2	2	1	0	0	1
10202054	1	5	0	70	1	1	3	3	5	3	0	2	2	2	1	0	0	1
10202055	1	2	1	70	1	1	#NULL!	3	#NULL!	3	0	2	2	3	1	0	0	1
10202056	1	2	1	70	1	1	1	1	3	1	1	2	2	2	1	0	0	1
10202057	1	1	0	60	1	1	1	3	5	2	0	3	3	3	1	0	0	1
10202058	1	4	1	70	1	1	3	3	5	2	0	3	3	3	1	0	0	1
10202059	1	4	0	60	1	1	3	3	2	3	0	3	3	3	1	0	0	1
10202060	5	3	1	70	1	0	3	3	4	1	0	1	2	3	1	0	0	1
10202061	1	4	0	60	1	1	2	3	2	2	1	3	3	3	1	0	0	1
10202062	1	2	0	60	1	1	3	3	3	2	1	2	3	1	1	0	0	1
10202063	1	4	0	60	1	1	1	1	2	1	0	3	3	3	1	0	0	1
10202064	1	3	0	60	1	0	2	3	4	2	0	1	3	2	1	0	0	1
10202065	1	1	0	70	1	0	2	3	3	3	1	3	3	3	1	0	0	1
10202066	1	2	0	70	1	1	3	3	1	2	0	2	2	2	1	0	0	1
10202067	1	2	0	70	1	1	1	3	5	3	0	2	3	3	1	0	0	1
10202068	5	5	1	70	1	1	2	3	3	2	0	1	3	3	1	0	0	1
10202069	1	3	0	70	1	0	2	3	1	2	0	3	3	3	1	0	0	1
10202070	1	2	1	80	1	1	2	3	4	3	0	3	3	3	1	0	0	1
10202071	1	2	0	70	1	1	3	3	2	2	1	2	2	3	1	0	0	1
10202072	1	5	0	70	1	0	1	1	1	2	0	1	2	1	1	0	0	1
10202073	4	3	0	80	1	0	3	3	1	2	0	1	1	2	1	0	0	1
10202074	1	4	0	70	1	1	2	3	2	3	1	3	3	3	1	0	0	1
10202075	1	2	1	70	1	1	3	3	3	3	0	3	3	3	1	0	0	1
10202076	1	4	1	70	1	1	3	3	4	3	0	2	3	3	1	0	0	1
10202077	1	4	1	60	1	1	1	3	1	2	0	3	3	3	1	0	0	1
10202078	1	4	1	60	1	1	2	3	3	2	0	3	3	3	1	0	0	1
10202079	1	4	0	70	1	1	2	3	3	2	0	2	3	3	1	0	0	1
10202080	1	4	1	70	1	1	2	3	2	2	0	2	3	3	1	0	0	1
10202081	1	3	0	60	1	0	2	3	3	2	0	3	3	3	1	0	0	1
10202082	1	4	1	80	1	1	2	2	1	2	0	2	2	3	1	0	0	1
10202083	1	3	0	60	1	0	2	3	2	2	0	3	3	3	1	0	0	1
10202084	5	5	0	80	1	0	3	1	2	1	0	1	2	2	0	0	1	3
10202085	5	2	0	70	1	1	3	3	2	1	0	1	3	3	1	0	0	1
10202086	1	1	0	60	1	1	2	3	4	2	0	2	2	2	1	0	0	1
10202087	1	3	1	60	1	0	2	3	2	1	1	2	2	2	1	0	0	1
10202088	1	5	0	60	1	0	0	3	2	2	1	2	2	3	1	0	0	1
10202089	1	4	1	60	1	1	2	3	3	2	0	2	3	3	1	0	0	1
10202090	1	4	0	60	1	1	2	3	3	2	1	2	3	3	1	0	0	1
10202091	1	2	1	70	1	1	3	3	4	3	0	2	3	3	1	0	0	1
10202092	1	4	0	60	1	1	2	1	4	2	0	2	3	3	1	0	0	1
10202093	1	1	0	70	1	0	2	3	2	3	1	2	3	3	1	0	0	1
10202094	1	2	0	60	1	1	1	3	2	1	0	2	3	3	0	1	0	2
10202095	1	2	1	70	1	1	1	3	2	2	0	1	3	3	0	1	0	2
10202096	1	3	0	60	1	1	2	3	4	2	1	3	3	2	1	0	0	1
10202097	1	1	0	70	1	0	2	3	2	3	0	2	2	3	0	0	1	3
10202098	1	2	0	70	1	1	3	3	2	2	0	2	3	3	0	1	0	2
10202099	1	3	0	60	1	1	3	3	4	2	0	3	3	2	1	0	0	1
10202100	1	2	1	80	1	1	3	3	2	2	1	3	3	3	1	0	0	1
10202101	1	1	1	80	1	0	0	3	2	2	0	3	2	1	1	0	0	1
10202102	1	4	0	70	1	1	3	3	4	3	0	2	2	3	1	0	0	1
10202103	1	2	0	70	1	1	3	2	1	3	1	3	3	3	1	0	0	1
10202104	1	3	0	70	1	0	2	3	1	2	0	3	3	3	1	0	0	1
10202105	1	3	1	60	1	1	3	3	4	3	0	1	2	3	1	0	0	1
10202106	1	3	1	60	1	1	1	3	3	2	1	3	2	3	1	0	0	1
10202107	1	4	0	60	1	1	1	3	1	2	0	2	3	3	1	0	0	1
10202108	1	5	0	60	1	0	1	3	2	2	0	3	2	3	1	0	0	1
10202109	1	4	0	60	1	1	1	3	4	2	0	3	3	3	1	0	0	1
10202110	1	2	0	70	1	1	2	3	4	3	0	3	3	3	1	0	0	1
10202111	1	2	1	80	1	1	3	3	3	2	0	3	3	3	1	0	0	1
10202112	1	2	1	70	1	1	2	3	4	3	0	3	3	3	1	0	0	1
10202113	1	3	0	60	1	0	1	3	4	2	0	2	3	3	1	0	0	1
10202114	1	1	1	70	1	0	2	3	2	3	0	1	3	#NULL!	1	0	0	1
10202115	1	3	0	70	1	1	3	3	4	3	1	2	3	3	0	0	0	2
10202116	1	2	1	80	1	1	3	3	1	2	0	2	3	3	1	0	0	1
10202117	1	2	0	80	1	1	3	1	1	1	1	2	3	3	1	0	0	1
10202118	1	4	0	60	1	1	1	3	2	2	0	2	1	3	1	0	0	1
10202119	1	2	1	60	1	0	1	3	4	1	1	3	2	3	1	0	0	1
10202120	1	2	1	70	1	1	1	3	2	2	1	3	3	3	1	0	0	1
10202121	1	5	0	70	1	1	2	3	3	2	0	1	3	3	0	1	0	2
10202122	1	2	1	60	1	1	1	3	2	2	0	2	3	3	0	0	1	3
10202123	1	2	0	70	1	1	2	3	5	2	0	2	1	2	0	1	0	2
10202124	1	4	1	60	1	1	1	3	3	3	1	1	2	3	1	0	0	1
10202125	1	4	1	60	1	1	1	3	3	2	1	3	3	2	1	0	0	1
10202126	1	3	0	80	1	0	2	1	2	2	0	2	2	3	1	0	0	1
10202127	1	4	0	70	1	1	3	1	2	2	0	3	2	2	1	0	0	1
10202128	1	4	0	60	1	1	1	3	3	2	0	2	2	2	1	0	0	1
10202129	1	2	0	80	1	1	1	1	1	3	0	1	2	2	1	0	0	1
10202130	1	2	0	60	1	1	2	3	3	3	0	3	3	3	1	0	0	1
10202131	1	2	0	70	1	1	2	3	2	3	0	3	3	3	1	0	0	1
10202132	1	4	1	60	1	1	1	3	5	3	1	3	3	3	1	0	0	1
10202133	2	1	0	80	1	0	0	1	1	1	0	2	2	3	1	0	0	1
10202134	1	3	1	70	1	0	3	1	2	1	0	1	2	1	1	0	0	1
10202135	2	3	0	80	1	0	3	3	3	1	0	1	2	2	1	0	0	1
10202136	1	4	1	60	1	1	1	3	5	2	0	3	3	3	1	0	0	1
10202137	1	4	1	60	1	1	3	1	2	2	0	3	3	3	1	0	0	1
10202138	1	2	1	80	1	1	1	3	2	3	0	2	3	1	1	0	0	1
10202139	1	2	0	60	1	1	2	3	3	2	0	2	3	3	1	0	0	1
10202140	1	2	1	70	1	1	2	3	4	3	0	2	3	3	1	0	0	1
10202141	1	2	0	70	1	1	2	3	5	2	0	1	3	3	1	0	0	1
10202142	1	4	1	70	1	1	3	3	4	3	0	3	3	3	1	0	0	1
10202143	1	3	0	80	1	0	2	3	2	3	0	1	3	3	1	0	0	1
10202144	1	2	0	60	1	1	3	1	3	1	0	2	3	3	1	0	0	1
10202145	1	1	1	60	1	1	3	3	3	2	0	2	3	3	1	0	0	1
10202146	1	2	1	70	1	1	3	1	2	2	0	2	3	3	1	0	0	1
10202147	1	4	0	60	1	1	2	3	#NULL!	2	0	3	2	2	1	0	0	1
10202148	1	2	1	60	1	1	1	3	3	2	1	3	3	3	1	0	0	1
10202149	1	5	1	70	1	1	3	3	5	2	0	2	3	2	1	0	0	1
10202150	1	1	0	80	1	0	3	3	2	2	0	3	3	2	1	0	0	1
10203001	1	2	1	60	1	1	2	3	3	3	0	2	3	3	1	0	0	1
10203002	1	4	1	60	1	1	1	3	3	1	1	2	2	2	1	0	0	1
10203003	1	4	0	60	1	1	1	3	2	1	1	2	3	2	1	0	0	1
10203004	1	2	1	80	1	1	3	3	4	3	0	2	3	3	1	0	0	1
10203005	1	2	0	60	1	1	3	3	3	3	0	2	3	3	1	0	0	1
10203006	1	2	1	70	1	1	3	3	2	3	0	2	3	3	1	0	0	1
10203007	1	4	1	70	1	1	3	3	3	2	0	2	3	3	1	0	0	1
10203008	1	2	0	70	1	1	2	3	3	3	1	3	3	3	0	0	1	3
10203009	1	2	1	80	1	1	2	3	3	2	1	3	3	3	0	0	1	3
10203010	1	2	0	70	1	1	3	3	2	2	0	2	3	3	1	0	0	1
10203011	1	2	0	70	1	1	3	3	2	2	0	1	3	3	1	0	0	1
10203012	1	2	1	70	1	1	3	3	2	2	0	2	3	3	1	0	0	1
10203013	1	2	1	80	1	1	3	3	3	2	0	1	3	3	1	0	0	1
10203014	1	2	0	80	1	1	3	3	4	2	1	2	2	2	1	0	0	1
10203015	1	2	1	80	1	1	3	3	2	2	1	3	3	3	1	0	0	1
10203016	1	1	0	60	1	0	2	3	2	2	1	2	2	2	1	0	0	1
10203017	1	4	0	60	1	1	1	3	2	2	0	2	2	3	1	0	0	1
10203018	1	4	1	60	1	1	1	3	2	2	0	2	2	3	1	0	0	1
10203019	1	2	0	60	1	1	0	1	3	3	1	2	3	3	1	0	0	1
10203020	1	2	0	70	1	1	3	3	4	3	1	2	3	3	1	0	0	1
10203021	2	5	0	80	1	0	3	#NULL!	1	1	0	1	2	2	1	0	0	1
10203022	1	4	1	60	1	1	1	3	3	2	0	2	2	3	1	0	0	1
10203023	1	2	1	70	1	1	2	3	5	2	0	1	2	2	1	0	0	1
10203024	1	1	0	80	1	0	2	3	3	2	0	2	3	2	1	0	0	1
10203025	1	2	1	80	1	1	1	3	5	3	0	1	3	1	1	0	0	1
10203026	1	2	0	80	1	1	1	3	5	2	0	2	2	3	1	0	0	1
10203027	1	4	1	70	1	1	2	3	3	2	0	2	2	3	1	0	0	1
10203028	1	4	0	60	1	1	2	3	4	2	0	2	2	3	1	0	0	1
10203029	1	4	1	60	1	1	2	3	4	2	0	2	2	3	0	1	0	2
10203030	1	4	0	60	1	1	2	3	3	2	0	2	2	3	0	1	0	2
10203031	1	4	1	70	1	1	2	3	4	2	0	2	3	3	1	0	0	1
10203032	1	4	0	60	1	1	2	3	2	2	0	2	3	3	1	0	0	1
10203033	1	2	1	80	1	1	3	3	2	2	0	2	3	3	1	0	0	1
10203034	1	2	0	70	1	1	3	3	2	2	0	2	3	2	1	0	0	1
10203035	1	1	0	70	1	0	3	3	2	1	0	1	2	2	0	0	1	3
10203036	1	2	0	60	1	1	2	3	3	2	1	2	2	3	1	0	0	1
10203037	1	2	1	70	1	1	2	3	3	1	0	1	2	3	1	0	0	1
10203038	1	2	1	80	1	1	3	3	2	2	1	2	3	3	1	0	0	1
10203039	1	2	0	70	1	1	3	3	2	1	0	1	3	3	1	0	0	1
10203040	1	4	1	80	1	1	2	3	2	2	1	2	2	3	1	0	0	1
10203041	1	2	1	80	1	1	3	#NULL!	4	3	0	2	2	3	1	0	0	1
10203042	1	4	1	60	1	1	1	3	3	2	0	3	3	3	1	0	0	1
10203043	1	2	0	70	1	1	3	3	3	2	0	2	2	3	1	0	0	1
10203044	1	2	1	70	1	1	3	3	5	1	0	1	2	2	1	0	0	1
10203045	1	4	0	60	1	1	1	3	2	2	1	3	2	2	1	0	0	1
10203046	1	1	1	70	1	0	2	3	4	3	0	2	3	3	1	0	0	1
10203047	1	2	1	60	1	1	2	3	5	3	1	3	3	3	1	0	0	1
10203048	1	2	0	60	1	1	2	3	3	2	0	2	3	3	1	0	0	1
10203049	1	2	0	70	1	1	3	3	2	2	0	2	2	3	1	0	0	1
10203050	1	2	1	70	1	1	3	3	2	1	0	2	2	3	1	0	0	1
10203051	1	4	0	70	1	1	2	3	2	2	0	2	2	3	1	0	0	1
10203052	2	1	1	60	1	0	0	1	2	1	0	1	2	2	1	0	0	1
10203053	1	4	1	60	1	1	3	1	2	1	0	1	2	2	1	0	0	1
10203054	1	5	0	70	1	1	2	3	2	1	0	2	2	3	1	0	0	1
10203055	1	4	0	60	1	1	3	3	3	2	0	2	3	3	1	0	0	1
10203056	1	2	0	70	1	1	1	3	5	2	0	2	3	3	1	0	0	1
10203057	1	4	0	60	1	1	1	3	4	2	1	3	2	2	1	0	0	1
10203058	1	4	1	60	1	1	1	3	5	2	1	3	2	3	1	0	0	1
10203059	1	3	1	60	1	1	2	3	2	2	1	3	3	3	1	0	0	1
10203060	1	4	0	60	1	1	2	3	4	2	0	2	2	3	1	0	0	1
10203061	1	2	1	70	1	1	3	3	2	2	1	3	2	3	0	1	0	2
10203062	1	4	1	60	1	1	1	3	2	2	0	3	3	3	0	0	1	3
10203063	1	4	1	60	1	1	2	3	3	2	0	2	2	3	1	0	0	1
10203064	1	4	0	60	1	1	2	3	2	2	0	2	2	3	1	0	0	1
10203065	1	4	1	60	1	1	1	3	3	2	0	2	1	2	1	0	0	1
10203066	1	3	0	60	1	0	2	3	2	2	0	2	2	3	1	0	0	1
10203067	1	1	0	60	1	0	2	3	1	3	0	3	3	2	1	0	0	1
10203068	1	3	0	60	1	0	1	3	3	2	0	2	2	1	1	0	0	1
10203069	1	4	1	70	1	1	3	3	2	2	0	2	2	3	1	0	0	1
10203070	1	2	0	60	1	1	2	3	1	1	0	2	3	3	1	0	0	1
10203071	1	2	1	60	1	1	2	3	2	3	0	2	3	3	1	0	0	1
10203072	1	2	0	60	1	1	3	3	1	2	0	2	3	3	1	0	0	1
10203073	1	2	1	70	1	1	3	3	2	2	0	1	3	3	1	0	0	1
10203074	1	1	0	60	1	0	2	3	1	2	1	3	3	3	1	0	0	1
10203075	1	4	1	70	1	1	3	3	4	2	0	1	3	3	0	0	1	3
10203076	1	4	0	60	1	1	3	1	1	1	0	1	3	3	1	0	0	1
10203077	1	4	0	60	1	1	2	3	3	2	0	2	2	3	1	0	0	1
10203078	1	4	1	70	1	1	2	3	2	2	0	1	3	3	1	0	0	1
10203079	1	4	0	60	1	1	3	3	1	2	0	2	3	3	0	1	0	2
10203080	1	4	1	60	1	1	1	3	1	2	0	3	3	3	1	0	0	1
10203081	1	4	0	60	1	1	1	3	3	2	1	2	3	3	1	0	0	1
10203082	1	4	1	60	1	1	1	3	4	2	0	3	3	3	1	0	0	1
10203083	1	2	0	60	1	1	1	3	5	3	0	3	2	3	1	0	0	1
10203084	1	2	1	60	1	1	1	3	4	2	0	2	2	2	0	0	1	3
10203085	1	2	1	60	1	1	1	3	5	2	0	2	2	3	0	1	0	2
10203086	1	2	1	80	1	1	3	3	4	3	0	3	3	3	1	0	0	1
10203087	1	4	1	70	1	1	3	3	3	2	0	1	3	3	1	0	0	1
10203088	1	2	0	60	1	1	1	3	4	2	0	2	2	3	0	1	0	2
10203089	1	4	1	60	1	1	1	3	2	2	0	2	3	3	1	0	0	1
10203090	1	3	0	60	1	0	2	3	2	2	0	2	2	2	1	0	0	1
10203091	1	2	1	60	1	1	1	3	3	2	0	3	2	3	1	0	0	1
10203092	1	4	0	70	1	1	2	3	4	2	0	2	3	3	1	0	0	1
10203093	1	4	1	70	1	1	2	3	2	2	1	2	3	3	1	0	0	1
10203094	1	4	0	60	1	1	1	3	4	2	0	2	3	3	1	0	0	1
10203095	1	2	0	80	1	1	3	1	1	2	0	3	2	3	1	0	0	1
10203096	1	5	0	70	1	0	2	3	4	3	0	1	3	3	1	0	0	1
10203097	1	3	0	70	1	1	1	1	2	2	0	3	3	3	1	0	0	1
10203098	3	3	1	80	1	1	3	3	2	1	0	1	2	2	1	0	0	1
10203099	1	2	0	80	1	1	3	3	1	1	0	2	2	3	1	0	0	1
10203100	1	4	1	60	1	1	1	3	4	2	0	2	2	3	1	0	0	1
10203101	1	4	0	60	1	1	1	3	4	2	1	2	2	3	1	0	0	1
10203102	1	4	1	60	1	1	1	3	2	2	1	3	3	3	1	0	0	1
10203103	1	4	0	60	1	1	3	3	2	2	0	2	3	3	1	0	0	1
10203104	1	2	1	70	1	1	1	3	4	2	0	2	3	3	1	0	0	1
10203105	1	2	0	60	1	1	1	1	4	1	0	2	3	3	1	0	0	1
10203106	2	5	1	80	1	1	2	3	3	1	0	1	2	3	1	0	0	1
10203107	1	2	1	80	1	1	1	3	5	2	0	2	3	3	1	0	0	1
10203108	1	4	0	60	1	1	1	3	5	3	0	2	3	3	1	0	0	1
10203109	1	4	1	60	1	1	1	3	5	3	0	2	3	3	1	0	0	1
10203110	1	2	1	60	1	1	1	3	2	1	0	2	2	3	1	0	0	1
10203111	1	3	0	80	1	0	1	3	1	2	1	3	2	2	1	0	0	1
10203112	1	2	0	60	1	1	3	3	2	2	0	2	2	3	1	0	0	1
10203113	1	2	0	60	1	1	2	3	2	3	0	2	3	3	1	0	0	1
10203114	1	4	0	70	1	1	2	1	4	2	0	2	2	2	1	0	0	1
10203115	1	4	1	70	1	1	2	1	4	2	0	2	2	2	0	1	0	2
10203116	1	4	0	60	1	1	2	3	4	3	1	1	3	2	0	1	0	2
10203117	1	4	1	60	1	1	2	3	4	3	0	2	3	2	1	0	0	1
10203118	1	5	0	60	1	0	2	3	2	2	1	2	3	3	1	0	0	1
10203119	1	4	1	70	1	1	2	3	5	3	0	3	3	3	1	0	0	1
10203120	1	4	0	60	1	1	2	3	3	3	0	2	3	3	1	0	0	1
10203121	1	1	0	70	1	0	3	3	3	3	0	2	3	2	1	0	0	1
10203122	1	1	0	80	1	0	3	3	2	2	0	3	2	3	1	0	0	1
10203123	1	4	1	70	1	1	1	3	4	2	0	2	3	3	1	0	0	1
10203124	1	2	1	70	1	1	3	3	3	1	0	2	2	3	1	0	0	1
10203125	1	5	1	60	1	0	2	3	4	2	0	2	3	3	1	0	0	1
10203126	1	3	0	60	1	0	1	3	4	3	0	2	3	3	1	0	0	1
10203127	1	2	1	70	1	1	2	3	3	3	0	2	3	3	1	0	0	1
10203128	1	3	1	70	1	1	1	3	4	2	0	2	1	3	1	0	0	1
10203129	1	4	0	60	1	1	2	3	3	3	0	2	2	3	1	0	0	1
10203130	2	4	0	80	1	1	3	1	1	1	0	1	2	3	1	0	0	1
10203131	1	4	1	70	1	1	3	3	1	1	0	2	3	3	1	0	0	1
10203132	1	4	0	70	1	1	3	3	1	2	0	1	3	3	1	0	0	1
10203133	1	2	0	60	1	1	3	3	4	2	0	2	3	2	1	0	0	1
10203134	1	2	1	70	1	1	3	3	5	2	0	2	3	2	1	0	0	1
10203135	2	4	0	70	1	1	3	1	1	1	0	1	3	2	1	0	0	1
10203136	2	4	1	70	1	1	3	3	1	1	0	1	2	2	1	0	0	1
10203137	1	4	1	80	1	1	3	3	2	2	0	2	3	2	1	0	0	1
10203138	1	4	0	70	1	1	3	3	2	2	0	2	3	2	1	0	0	1
10203139	1	3	0	80	1	0	3	3	3	2	1	2	3	3	1	0	0	1
10203140	1	2	0	70	1	1	3	3	2	2	0	2	3	3	1	0	0	1
10203141	1	2	0	70	1	1	3	3	4	3	1	3	3	2	1	0	0	1
10203142	1	2	1	70	1	1	3	3	2	2	1	3	3	3	1	0	0	1
10203143	1	4	0	70	1	1	1	1	2	1	0	2	2	3	1	0	0	1
10203144	1	4	1	60	1	1	1	3	4	2	0	3	2	3	1	0	0	1
10203145	2	2	0	60	1	1	2	3	3	1	0	1	2	3	1	0	0	1
10203146	1	4	1	70	1	0	2	3	4	3	0	2	2	3	1	0	0	1
10203147	1	3	0	80	1	0	3	3	1	3	0	3	3	3	1	0	0	1
10203148	1	2	0	70	1	1	2	3	2	1	0	2	3	3	1	0	0	1
10203149	1	2	1	70	1	1	2	3	2	2	0	2	2	3	1	0	0	1
10203150	1	2	0	60	1	1	2	3	4	2	0	2	2	3	1	0	0	1
10204001	1	4	1	80	1	1	3	3	2	1	0	2	3	3	1	0	0	1
10204002	1	4	1	60	1	1	2	3	2	2	0	2	3	3	1	0	0	1
10204003	1	3	0	60	1	0	3	3	2	2	0	2	2	3	0	1	0	2
10204004	1	2	0	70	1	1	2	3	4	2	0	2	2	3	0	1	0	2
10204005	1	2	0	70	1	1	1	3	2	2	0	2	2	3	1	0	0	1
10204006	1	2	1	70	1	1	2	3	2	1	0	1	2	2	0	1	0	2
10204007	1	1	0	60	1	1	1	3	5	1	0	2	2	3	1	0	0	1
10204008	1	3	1	80	1	1	3	3	1	2	0	2	2	2	1	0	0	1
10204009	1	1	0	60	1	0	2	3	2	3	0	3	2	2	1	0	0	1
10204010	1	2	1	70	1	1	3	3	3	2	0	2	2	3	0	1	0	2
10204011	1	1	1	80	1	0	2	3	2	2	0	2	2	2	0	1	0	2
10204012	1	4	1	80	1	1	3	3	2	3	1	2	2	2	1	0	0	1
10204013	5	5	1	70	1	1	3	3	3	1	0	1	2	2	0	1	0	2
10204014	2	3	0	70	1	0	2	3	2	2	0	2	3	2	1	0	0	1
10204015	4	3	1	60	1	0	1	#NULL!	3	1	0	1	1	2	1	0	0	1
10204016	2	4	1	60	1	1	1	3	5	3	0	1	2	3	1	0	0	1
10204017	2	4	0	70	1	1	3	3	1	1	0	2	1	2	1	0	0	1
10204018	5	3	0	70	1	0	3	3	2	1	0	1	2	2	1	0	0	1
10204019	2	5	1	70	1	1	2	3	4	2	0	1	2	2	1	0	0	1
10204020	4	3	0	60	1	0	3	1	2	1	0	1	2	2	1	0	0	1
10204021	2	1	0	70	1	0	3	1	1	1	0	2	3	2	1	0	0	1
10204022	5	3	0	80	1	1	3	3	2	2	0	1	2	1	1	0	0	1
10204023	3	3	0	60	1	1	3	1	2	1	0	1	2	1	0	1	0	2
10204024	4	3	1	70	1	0	2	3	5	1	0	2	3	2	0	0	1	3
10204025	3	3	0	80	1	0	1	3	2	2	0	1	3	3	1	0	0	1
10204026	5	5	1	70	1	1	2	3	4	1	0	1	2	2	0	1	0	2
10204027	3	3	0	70	1	1	3	1	2	1	0	1	2	#NULL!	1	0	0	1
10204028	4	3	0	80	1	0	2	1	2	1	0	1	3	2	1	0	0	1
10204029	5	3	0	80	1	0	3	3	5	2	0	1	2	3	1	0	0	1
10204030	3	3	0	80	1	0	3	3	1	2	0	1	2	2	1	0	0	1
10204031	5	4	1	80	1	1	3	3	5	1	0	1	2	3	0	1	0	2
10204032	5	3	0	80	1	0	3	1	2	1	0	1	2	2	0	1	0	2
10204033	4	4	1	60	1	1	2	3	2	1	0	1	2	2	0	1	0	2
10204034	3	2	0	60	1	1	3	1	3	2	0	1	1	1	1	0	0	1
10204035	5	4	1	70	1	1	2	3	2	1	0	1	1	2	1	0	0	1
10204036	5	4	1	70	1	1	3	3	2	1	0	1	2	2	1	0	0	1
10204037	1	4	1	60	1	1	1	3	2	2	1	3	3	3	1	0	0	1
10204038	1	2	1	70	1	1	3	3	2	2	0	2	2	3	1	0	0	1
10204039	1	4	0	70	1	1	3	3	2	3	0	3	2	3	1	0	0	1
10204040	1	2	0	60	1	1	2	3	3	2	0	3	2	3	1	0	0	1
10204041	1	1	0	70	1	0	3	3	3	2	1	3	3	3	1	0	0	1
10204042	1	2	1	70	1	1	2	3	3	1	0	3	2	3	1	0	0	1
10204043	1	4	1	60	1	1	1	3	4	2	0	2	2	3	1	0	0	1
10204044	1	4	1	70	1	1	3	3	2	2	1	2	3	3	1	0	0	1
10204045	1	2	1	70	1	1	2	3	3	2	0	2	2	3	1	0	0	1
10204046	1	3	0	60	1	0	2	3	2	2	0	3	1	3	1	0	0	1
10204047	1	2	1	70	1	1	3	3	4	2	0	2	2	2	0	1	0	2
10204048	1	3	1	80	1	1	3	3	3	1	0	3	2	2	1	0	0	1
10204049	1	3	1	80	1	1	2	3	4	2	0	2	2	3	1	0	0	1
10204050	1	3	1	70	1	0	3	3	3	2	0	2	3	2	1	0	0	1
10204051	1	2	1	60	1	1	1	3	5	2	0	2	3	2	1	0	0	1
10204052	1	1	1	70	1	1	3	3	4	2	0	2	2	3	0	1	0	2
10204053	1	2	1	70	1	1	1	3	2	2	0	2	2	3	0	1	0	2
10204054	1	4	0	80	1	1	3	3	1	2	0	2	2	3	0	1	0	2
10204055	1	2	1	70	1	1	3	3	3	2	0	2	3	3	1	0	0	1
10204056	1	3	0	70	1	0	3	3	2	2	0	2	3	3	1	0	0	1
10204057	1	3	0	70	1	0	3	1	2	1	0	1	2	2	1	0	0	1
10204058	1	3	1	70	1	0	2	3	3	2	0	2	3	2	1	0	0	1
10204059	1	3	0	70	1	0	3	3	2	2	0	2	2	2	1	0	0	1
10204060	1	3	1	70	1	0	3	3	3	3	0	3	3	2	1	0	0	1
10204061	1	4	1	80	1	1	3	3	2	3	1	3	3	3	1	0	0	1
10204062	1	3	0	60	1	1	2	3	2	1	0	2	2	3	1	0	0	1
10204063	1	2	0	60	1	1	2	3	4	3	0	2	3	3	1	0	0	1
10204064	1	1	0	70	1	0	3	3	2	3	0	2	3	1	1	0	0	1
10204065	1	4	1	60	1	1	2	3	2	3	0	2	3	3	1	0	0	1
10204066	1	3	1	70	1	0	1	3	2	2	0	2	2	2	1	0	0	1
10204067	1	2	0	60	1	1	3	3	2	2	0	2	3	3	1	0	0	1
10204068	1	5	0	70	1	0	2	3	3	2	0	2	2	3	1	0	0	1
10204069	1	4	1	70	1	1	3	3	3	3	0	2	2	3	1	0	0	1
10204070	1	3	0	60	1	0	1	3	4	2	0	2	2	2	0	0	1	3
10204071	1	2	1	70	1	1	2	#NULL!	3	1	0	2	3	2	0	1	0	2
10204072	1	5	1	80	1	1	1	3	4	3	0	2	3	3	1	0	0	1
10204073	1	2	1	70	1	1	3	3	5	3	0	3	3	3	1	0	0	1
10204074	1	2	1	70	1	1	2	3	3	3	0	3	3	3	1	0	0	1
10204075	1	5	0	70	1	1	2	3	3	3	0	3	3	3	1	0	0	1
10204076	1	2	0	60	1	1	1	3	4	3	1	3	3	3	1	0	0	1
10204077	1	4	0	60	1	1	2	3	3	3	0	3	3	3	1	0	0	1
10204078	1	2	1	80	1	1	3	3	2	2	1	2	3	3	1	0	0	1
10204079	1	2	1	70	1	1	2	3	2	3	0	3	2	3	1	0	0	1
10204080	1	4	1	70	1	1	3	3	2	3	0	2	3	3	1	0	0	1
10204081	1	2	0	70	1	1	3	3	2	2	1	2	3	3	1	0	0	1
10204082	1	4	0	70	1	1	2	3	5	3	0	2	3	3	1	0	0	1
10204083	1	2	0	80	1	1	2	1	1	1	0	1	2	2	1	0	0	1
10204084	1	2	1	80	1	1	2	3	2	1	0	2	2	2	1	0	0	1
10204085	1	2	1	60	1	1	2	3	4	3	0	2	2	3	1	0	0	1
10204086	1	3	0	70	1	0	2	3	1	3	0	3	2	2	1	0	0	1
10204087	1	4	0	70	1	1	3	3	1	2	0	1	3	3	1	0	0	1
10204088	1	5	1	60	1	1	2	3	5	3	0	3	3	2	1	0	0	1
10204089	1	3	0	70	1	1	2	3	4	2	0	2	2	3	1	0	0	1
10204090	1	2	0	70	1	1	3	3	3	2	0	2	2	3	1	0	0	1
10204091	1	2	0	60	1	1	1	3	4	2	0	2	2	2	0	0	1	3
10204092	1	4	1	70	1	1	2	3	4	3	1	2	2	3	0	1	0	2
10204093	1	4	0	70	1	1	3	3	2	1	0	2	2	2	1	0	0	1
10204094	1	2	1	70	1	1	2	3	5	2	1	3	2	3	1	0	0	1
10204095	1	5	1	70	1	1	3	3	3	2	1	2	2	3	1	0	0	1
10204096	1	4	1	70	1	1	3	3	4	2	0	3	3	3	1	0	0	1
10204097	1	4	1	60	1	1	1	3	4	2	1	3	3	3	1	0	0	1
10204098	1	2	0	60	1	1	3	3	1	2	0	1	3	3	1	0	0	1
10204099	1	3	0	60	1	0	2	3	2	2	0	2	3	2	1	0	0	1
10204100	1	3	0	60	1	0	1	3	3	3	0	2	3	3	1	0	0	1
10204101	1	4	0	60	1	1	3	3	#NULL!	3	0	2	2	3	1	0	0	1
10204102	1	1	1	60	1	0	2	3	2	3	1	2	2	1	1	0	0	1
10204103	1	3	0	60	1	0	1	3	5	1	0	2	2	3	1	0	0	1
10204104	1	2	0	60	1	1	1	1	3	1	0	2	2	2	1	0	0	1
10204105	1	1	0	80	1	0	3	3	2	3	0	3	2	2	1	0	0	1
10204106	1	4	1	60	1	1	1	3	4	2	0	2	3	3	0	1	0	2
10204107	1	4	1	70	1	1	3	3	2	3	0	2	3	3	1	0	0	1
10204108	1	4	0	60	1	1	3	3	2	3	0	2	2	3	1	0	0	1
10204109	1	4	1	70	1	1	3	3	3	2	1	2	3	3	1	0	0	1
10204110	1	4	0	70	1	1	3	3	2	3	0	3	3	3	1	0	0	1
10204111	1	4	1	70	1	1	3	3	3	3	0	2	2	3	1	0	0	1
10204112	1	4	0	60	1	1	2	3	3	3	0	3	3	3	1	0	0	1
10204113	1	3	1	70	1	1	3	3	4	2	0	2	2	2	1	0	0	1
10204114	1	1	1	70	1	1	3	3	#NULL!	2	1	2	3	2	0	1	0	2
10204115	1	4	1	70	1	1	1	3	#NULL!	3	0	3	3	3	1	0	0	1
10204116	1	2	1	60	1	1	1	3	3	3	1	3	3	3	1	0	0	1
10204117	1	2	1	70	1	1	2	3	4	3	1	3	3	3	1	0	0	1
10204118	1	2	1	60	1	1	1	3	4	3	0	3	3	3	1	0	0	1
10204119	1	2	0	60	1	1	2	3	3	3	0	3	3	3	1	0	0	1
10204120	1	2	0	70	1	1	2	3	4	1	0	2	2	2	1	0	0	1
10204121	1	2	1	70	1	1	2	3	2	3	0	3	2	3	1	0	0	1
10204122	1	2	1	70	1	1	2	3	2	3	0	2	3	3	1	0	0	1
10204123	1	2	1	60	1	1	1	3	5	3	0	2	2	2	0	1	0	2
10204124	1	3	0	60	1	1	2	2	2	2	0	2	2	3	1	0	0	1
10204125	1	2	1	60	1	1	1	3	3	2	0	2	2	2	1	0	0	1
10204126	1	5	0	70	1	0	2	2	2	2	0	2	2	2	1	0	0	1
10204127	1	3	1	70	1	0	2	3	3	2	0	2	1	2	1	0	0	1
10204128	1	3	0	60	1	0	1	3	3	3	0	2	2	3	1	0	0	1
10204129	1	4	1	70	1	1	2	3	3	3	0	3	3	3	1	0	0	1
10204130	1	4	0	60	1	1	2	3	2	3	0	3	3	3	1	0	0	1
10204131	1	4	0	70	1	1	3	3	2	3	0	2	2	3	1	0	0	1
10204132	1	2	0	60	1	1	2	3	2	3	0	3	3	3	1	0	0	1
10204133	1	2	0	60	1	1	1	3	5	3	1	3	3	3	1	0	0	1
10204134	1	4	1	70	1	1	3	2	2	2	0	2	3	3	1	0	0	1
10204135	1	4	0	60	1	1	3	2	2	3	0	2	3	3	1	0	0	1
10204136	1	3	0	60	1	0	3	3	3	1	0	2	3	3	1	0	0	1
10204137	1	5	1	60	1	1	1	3	5	2	1	2	3	3	1	0	0	1
10204138	1	4	0	60	1	1	2	2	2	2	1	3	3	3	1	0	0	1
10204139	1	4	1	70	1	1	2	3	4	3	1	3	2	3	1	0	0	1
10204140	1	1	0	70	1	0	3	3	3	2	0	1	2	2	1	0	0	1
10204141	2	3	0	80	1	0	1	3	2	3	0	2	2	2	1	0	0	1
10204142	1	4	1	60	1	1	2	2	4	2	1	3	3	3	1	0	0	1
10204143	1	4	0	60	1	1	1	3	3	2	1	2	3	3	1	0	0	1
10204144	1	2	1	60	1	1	1	3	4	2	0	2	3	3	1	0	0	1
10204145	1	4	1	60	1	1	1	2	3	2	0	2	2	3	1	0	0	1
10204146	1	3	0	70	1	0	3	3	2	2	1	2	3	3	1	0	0	1
10204147	1	4	1	60	1	1	1	3	5	1	0	3	2	3	1	0	0	1
10204148	1	3	0	70	1	0	3	3	2	3	0	3	2	3	1	0	0	1
10204149	1	3	0	60	1	0	3	3	2	2	1	3	3	3	1	0	0	1
10204150	1	4	1	60	1	1	2	3	4	2	0	3	2	3	1	0	0	1
10301001	1	3	1	80	1	0	3	3	2	1	0	2	2	2	1	0	0	1
10301002	1	3	0	60	1	1	3	1	1	2	0	3	3	3	1	0	0	1
10301003	1	4	0	60	1	1	2	3	4	2	0	2	3	3	1	0	0	1
10301004	1	4	0	60	1	1	2	3	3	1	0	1	1	2	1	0	0	1
10301005	1	1	0	60	1	0	2	3	1	2	1	2	3	2	1	0	0	1
10301006	1	4	0	60	1	1	1	3	2	2	1	2	2	2	1	0	0	1
10301007	1	4	0	60	1	1	1	3	5	2	1	2	3	2	1	0	0	1
10301008	1	4	0	60	1	1	1	3	2	1	0	3	3	3	1	0	0	1
10301009	1	4	0	60	1	1	1	3	3	2	1	2	3	3	0	1	0	2
10301010	1	3	0	60	1	1	3	3	3	3	1	3	3	3	1	0	0	1
10301011	1	5	0	60	1	1	1	3	5	2	1	2	3	3	1	0	0	1
10301012	1	2	0	60	1	1	2	3	3	3	1	3	3	3	1	0	0	1
10301013	1	2	0	60	1	1	1	3	5	2	1	3	3	3	1	0	0	1
10301014	1	2	0	60	1	1	3	3	1	2	1	3	3	3	1	0	0	1
10301015	1	4	0	60	1	1	3	1	1	3	1	3	3	3	1	0	0	1
10301016	1	5	0	60	1	1	3	1	3	2	1	3	2	2	1	0	0	1
10301017	1	4	0	60	1	1	2	3	3	2	1	2	3	3	1	0	0	1
10301018	1	5	0	60	1	1	3	3	2	2	0	3	3	3	1	0	0	1
10301019	1	3	0	60	1	0	2	3	3	2	1	3	2	2	1	0	0	1
10301020	1	4	0	60	1	1	2	2	2	1	0	2	3	3	1	0	0	1
10301021	1	4	0	60	1	1	3	1	3	2	0	1	3	3	1	0	0	1
10301022	1	2	0	60	1	1	3	3	2	2	0	3	3	2	0	1	0	2
10301023	1	2	0	60	1	1	1	3	3	2	0	3	1	2	1	0	0	1
10301024	1	4	0	60	1	1	3	1	3	3	1	2	2	3	1	0	0	1
10301025	1	3	0	60	1	0	2	3	1	2	1	2	2	3	1	0	0	1
10301026	1	4	0	60	1	1	2	3	3	2	0	2	3	3	1	0	0	1
10301027	1	4	0	70	1	1	3	3	3	2	1	3	3	3	1	0	0	1
10301028	1	4	0	70	1	1	3	3	4	2	1	3	3	2	1	0	0	1
10301029	1	2	0	60	1	1	2	3	4	2	1	3	3	3	1	0	0	1
10301030	1	3	0	70	1	0	3	3	3	3	0	3	2	2	1	0	0	1
10301031	1	2	0	70	1	1	3	3	4	2	1	3	3	2	1	0	0	1
10301032	1	2	0	70	1	1	3	3	4	2	0	2	3	3	1	0	0	1
10301033	1	4	0	70	1	1	3	1	1	1	1	2	2	3	1	0	0	1
10301034	1	1	0	70	1	0	3	3	1	2	1	2	2	2	0	0	1	3
10301035	1	3	0	80	1	0	2	3	3	3	0	2	3	2	1	0	0	1
10301036	1	5	0	70	1	1	2	3	5	3	1	2	3	3	1	0	0	1
10301037	1	3	0	70	1	0	2	3	1	1	1	3	3	2	1	0	0	1
10301038	1	4	0	70	1	1	3	3	2	2	1	2	3	2	1	0	0	1
10301039	1	4	0	70	1	1	2	3	5	1	1	2	3	2	1	0	0	1
10301040	1	5	0	70	1	0	3	1	1	1	1	2	2	3	1	0	0	1
10301041	1	3	0	70	1	1	3	1	2	3	1	2	3	3	1	0	0	1
10301042	1	4	0	70	1	1	2	3	5	2	1	1	3	2	1	0	0	1
10301043	1	2	0	70	1	1	3	3	3	2	1	2	2	3	1	0	0	1
10301044	1	5	0	70	1	0	2	1	3	1	0	2	3	2	1	0	0	1
10301045	1	5	0	70	1	0	2	1	3	1	0	2	3	2	1	0	0	1
10301046	1	4	0	70	1	1	3	3	3	3	1	3	1	2	1	0	0	1
10301047	1	3	0	70	1	1	3	3	2	3	0	2	3	3	1	0	0	1
10301048	1	5	0	70	1	0	3	3	2	3	0	2	2	3	1	0	0	1
10301049	1	3	0	70	1	0	3	3	3	2	0	1	3	2	1	0	0	1
10301050	1	2	0	70	1	1	1	3	3	2	1	2	2	2	1	0	0	1
10301051	1	2	0	80	1	1	3	3	1	3	0	2	3	2	1	0	0	1
10301052	1	5	0	80	1	0	2	1	1	3	0	2	2	2	1	0	0	1
10301053	1	1	0	80	1	0	3	1	2	1	1	2	3	3	1	0	0	1
10301054	1	3	0	80	1	0	3	3	1	3	1	3	2	2	1	0	0	1
10301055	1	3	0	80	1	0	2	3	1	2	0	2	3	3	1	0	0	1
10301056	1	3	1	60	1	1	2	3	2	1	0	2	2	2	1	0	0	1
10301057	1	4	1	60	1	1	1	3	5	2	1	2	3	2	1	0	0	1
10301058	1	2	1	60	1	1	1	3	5	2	0	3	3	3	1	0	0	1
10301059	1	2	1	60	1	1	1	3	3	1	0	2	3	3	1	0	0	1
10301060	1	4	1	60	1	1	3	2	2	1	1	3	3	3	1	0	0	1
10301061	1	2	1	60	1	1	0	3	3	1	1	3	3	3	1	0	0	1
10301062	1	4	1	60	1	1	2	3	4	2	0	3	3	3	1	0	0	1
10301063	1	4	1	60	1	1	1	3	3	1	1	3	3	3	1	0	0	1
10301064	1	4	1	60	1	1	1	3	4	1	0	2	3	3	1	0	0	1
10301065	1	4	1	60	1	1	3	3	3	1	0	1	1	2	1	0	0	1
10301066	1	2	1	60	1	1	1	3	2	2	1	2	2	3	1	0	0	1
10301067	1	4	1	60	1	1	1	3	3	2	1	3	2	3	1	0	0	1
10301068	1	4	1	60	1	1	2	3	5	1	1	2	2	3	1	0	0	1
10301069	1	4	1	60	1	1	1	3	4	2	1	2	3	3	0	1	0	2
10301070	1	4	1	60	1	1	1	3	3	2	1	2	3	3	0	1	0	2
10301071	1	4	1	60	1	1	1	3	5	2	1	3	3	3	1	0	0	1
10301072	2	4	1	60	1	1	3	3	3	2	0	1	2	3	1	0	0	1
10301073	1	4	1	60	1	1	1	3	5	1	1	2	1	3	1	0	0	1
10301074	1	2	1	60	1	1	1	3	4	2	1	2	3	3	1	0	0	1
10301075	1	4	1	60	1	1	3	3	4	2	1	3	3	3	1	0	0	1
10301076	1	4	1	60	1	1	3	3	5	3	1	3	3	3	1	0	0	1
10301077	1	5	1	60	1	1	1	3	5	3	1	3	3	3	1	0	0	1
10301078	1	2	1	60	1	1	3	3	2	2	0	3	3	3	1	0	0	1
10301079	1	4	1	60	1	1	2	3	3	2	1	2	2	2	1	0	0	1
10301080	1	4	1	60	1	1	3	3	4	2	0	2	2	3	1	0	0	1
10301081	1	4	1	60	1	1	1	3	4	2	1	2	2	3	1	0	0	1
10301082	1	4	1	60	1	1	2	3	2	2	0	2	3	3	1	0	0	1
10301083	1	2	1	60	1	1	1	3	3	3	0	3	2	2	1	0	0	1
10301084	1	2	1	60	1	1	2	3	3	1	0	1	1	1	1	0	0	1
10301085	1	4	1	60	1	1	1	3	3	2	1	2	3	3	1	0	0	1
10301086	1	4	1	60	1	1	2	3	5	3	1	3	3	3	1	0	0	1
10301087	1	4	1	60	1	1	1	3	3	2	1	3	2	3	1	0	0	1
10301088	1	4	1	60	1	1	2	3	2	3	0	2	3	3	1	0	0	1
10301089	2	4	1	60	1	1	3	3	3	1	0	1	1	1	1	0	0	1
10301090	1	2	1	70	1	1	3	3	4	2	1	3	3	2	1	0	0	1
10301091	3	2	1	70	1	1	2	3	2	2	0	1	3	2	1	0	0	1
10301092	1	5	1	70	1	1	2	3	5	2	1	2	3	3	1	0	0	1
10301093	1	4	1	80	1	1	2	3	5	3	0	2	3	2	0	1	0	2
10301094	1	3	1	70	1	1	3	3	4	3	1	2	3	3	1	0	0	1
10301095	1	5	1	70	1	1	2	3	5	3	1	2	3	3	1	0	0	1
10301096	1	3	1	70	1	1	1	3	1	2	1	3	3	3	1	0	0	1
10301097	3	4	1	70	1	1	2	3	5	1	0	1	2	2	1	0	0	1
10301098	1	4	1	70	1	1	2	3	5	2	1	2	3	3	1	0	0	1
10301099	1	2	1	70	1	1	3	3	3	2	1	2	2	3	1	0	0	1
10301100	1	2	1	70	1	1	2	3	3	3	1	3	3	3	1	0	0	1
10301101	1	5	1	70	1	1	3	3	5	2	0	3	3	3	1	0	0	1
10301102	1	4	1	70	1	1	3	3	2	2	0	2	2	2	1	0	0	1
10301103	1	4	1	70	1	1	3	3	3	1	0	2	2	3	1	0	0	1
10301104	1	5	1	70	1	1	2	3	5	1	0	2	2	2	1	0	0	1
10301105	1	4	1	70	1	1	3	3	5	3	1	3	1	2	1	0	0	1
10301106	1	4	1	70	1	1	3	3	4	2	0	1	3	3	1	0	0	1
10301107	1	2	1	70	1	1	3	3	3	2	0	3	3	2	1	0	0	1
10301108	1	3	1	70	1	1	3	3	2	3	1	2	3	3	1	0	0	1
10301109	1	4	1	70	1	1	2	3	3	1	0	1	1	2	1	0	0	1
10301110	1	4	1	70	1	1	3	3	3	2	0	1	2	3	1	0	0	1
10301111	1	3	1	80	1	0	2	1	1	1	0	2	2	2	1	0	0	1
10301112	2	2	1	80	1	1	3	3	4	3	0	2	3	3	1	0	0	1
10301113	1	4	1	80	1	1	3	3	4	2	1	2	3	2	1	0	0	1
10301114	1	2	1	80	1	1	3	3	5	2	0	3	3	3	1	0	0	1
10301115	1	1	0	60	1	0	2	3	4	2	1	2	3	3	1	0	0	1
10301116	1	4	0	60	1	1	3	3	2	2	0	2	2	3	1	0	0	1
10301117	1	5	0	60	1	1	3	3	2	2	0	3	3	3	1	0	0	1
10301118	1	4	0	60	1	1	2	1	4	2	0	3	3	3	1	0	0	1
10301119	1	4	0	60	1	1	2	3	3	1	1	2	2	3	1	0	0	1
10301120	1	2	0	60	1	1	0	3	5	2	0	2	2	1	0	1	0	2
10301121	1	3	0	60	1	0	2	3	3	2	1	3	3	2	1	0	0	1
10301122	1	4	0	60	1	1	2	3	2	2	0	3	3	3	1	0	0	1
10301123	1	4	0	60	1	1	1	3	4	2	1	2	3	3	1	0	0	1
10301124	1	4	0	60	1	1	2	3	5	2	1	2	2	3	1	0	0	1
10301125	1	4	0	60	1	1	2	3	3	2	1	2	2	3	1	0	0	1
10301126	1	4	0	60	1	1	3	3	4	1	0	2	2	3	1	0	0	1
10301127	1	3	0	60	1	0	2	3	3	1	0	2	3	2	1	0	0	1
10301128	1	4	0	60	1	1	2	3	4	1	0	2	2	2	1	0	0	1
10301129	1	4	0	60	1	1	3	3	4	3	0	2	2	2	1	0	0	1
10301130	1	2	0	60	1	1	1	3	5	2	0	2	3	3	1	0	0	1
10301131	1	2	0	60	1	1	2	1	1	1	1	2	3	2	1	0	0	1
10301132	1	2	0	60	1	1	1	3	3	1	0	2	3	3	1	0	0	1
10301133	1	3	0	60	1	0	2	3	5	3	1	3	3	2	0	1	0	2
10301134	1	2	0	70	1	1	2	3	2	1	1	2	3	2	1	0	0	1
10301135	1	3	0	70	1	0	2	3	3	2	0	3	2	2	1	0	0	1
10301136	1	4	0	70	1	1	2	3	5	3	0	3	3	3	1	0	0	1
10301137	1	2	0	70	1	1	3	1	2	3	0	3	3	3	1	0	0	1
10301138	1	4	0	80	1	1	3	3	#NULL!	3	1	3	3	3	1	0	0	1
10301139	1	3	0	80	1	0	2	1	1	2	1	2	3	3	1	0	0	1
10301140	1	3	0	80	1	0	3	3	2	2	0	2	3	3	1	0	0	1
10301141	1	4	1	60	1	1	3	1	3	3	1	2	2	3	1	0	0	1
10301142	1	4	1	70	1	1	3	3	4	3	0	2	2	3	1	0	0	1
10301143	1	4	1	70	1	1	2	3	3	2	1	2	2	3	1	0	0	1
10301144	1	4	1	70	1	1	1	3	4	1	0	2	3	3	1	0	0	1
10301145	1	2	1	70	1	1	1	3	2	2	1	2	2	3	1	0	0	1
10301146	1	5	1	70	1	0	1	3	5	3	0	2	1	2	1	0	0	1
10301147	1	4	1	70	1	1	3	3	5	2	1	3	3	3	1	0	0	1
10301148	1	4	1	80	1	1	2	3	5	3	0	3	3	3	1	0	0	1
10301149	1	2	1	80	1	1	3	3	4	3	1	3	3	3	1	0	0	1
10301150	2	4	1	80	1	1	3	3	5	2	0	2	3	3	1	0	0	1
10302001	1	4	1	60	1	1	1	3	5	3	0	3	3	2	1	0	0	1
10302002	1	4	0	60	1	1	2	1	1	3	0	3	3	3	1	0	0	1
10302003	1	3	0	60	1	1	3	1	1	1	1	2	2	2	0	1	0	2
10302004	1	1	1	70	1	0	3	3	4	2	0	2	2	2	0	1	0	2
10302005	1	2	0	60	1	1	1	3	4	3	0	1	3	2	0	1	0	2
10302006	1	4	1	60	1	1	1	3	5	3	0	2	3	3	1	0	0	1
10302007	1	4	1	60	1	1	2	2	3	2	1	2	2	3	1	0	0	1
10302008	1	2	1	60	1	1	1	3	5	3	0	2	3	2	0	1	0	2
10302009	1	2	0	60	1	1	1	3	4	3	1	2	3	3	1	0	0	1
10302010	1	4	1	60	1	1	3	3	3	3	1	3	3	3	1	0	0	1
10302011	1	4	1	60	1	1	1	3	5	3	0	3	3	3	1	0	0	1
10302012	1	5	0	60	1	1	1	3	2	3	0	2	3	3	1	0	0	1
10302013	1	2	0	60	1	1	2	2	3	3	0	2	3	3	1	0	0	1
10302014	1	4	0	60	1	1	1	3	5	3	0	3	3	3	1	0	0	1
10302015	1	4	0	60	1	1	2	3	2	2	1	3	3	3	1	0	0	1
10302016	1	5	0	70	1	0	3	3	2	2	1	3	3	3	1	0	0	1
10302017	1	3	0	60	1	0	3	3	4	3	1	2	3	3	1	0	0	1
10302018	1	3	0	80	1	0	1	3	4	3	0	2	3	2	1	0	0	1
10302019	1	3	1	70	1	1	1	3	5	1	0	3	3	3	1	0	0	1
10302020	1	4	1	70	1	1	1	3	5	2	0	3	3	3	1	0	0	1
10302021	1	2	0	70	1	1	1	3	5	1	0	3	3	3	1	0	0	1
10302022	1	4	0	70	1	1	1	3	4	2	0	3	3	3	1	0	0	1
10302023	1	4	1	70	1	1	3	3	5	3	0	2	3	2	1	0	0	1
10302024	1	4	0	70	1	1	3	3	5	3	0	2	3	2	1	0	0	1
10302025	1	2	0	60	1	1	1	3	5	3	1	3	3	3	1	0	0	1
10302026	1	2	1	60	1	1	1	3	5	3	1	3	3	3	1	0	0	1
10302027	1	3	0	80	1	1	3	2	1	1	0	3	1	3	1	0	0	1
10302028	1	4	1	60	1	1	3	1	4	2	1	2	3	3	1	0	0	1
10302029	1	4	0	60	1	1	2	3	4	2	0	3	3	3	1	0	0	1
10302030	1	5	1	70	1	1	3	3	5	2	0	2	2	3	0	1	0	2
10302031	1	4	0	60	1	1	3	2	3	1	0	2	2	3	0	1	0	2
10302032	1	4	0	70	1	1	2	3	5	1	0	1	2	2	1	0	0	1
10302033	1	4	1	60	1	1	2	3	2	3	1	3	3	3	1	0	0	1
10302034	1	4	1	70	1	1	2	1	5	3	0	1	1	2	1	0	0	1
10302035	1	2	1	80	1	1	2	3	2	2	0	2	2	3	1	0	0	1
10302036	1	3	1	70	1	0	2	3	5	2	0	3	3	3	1	0	0	1
10302037	1	4	0	60	1	1	3	1	2	2	1	2	3	3	1	0	0	1
10302038	1	2	1	80	1	1	3	3	4	2	0	2	3	2	0	1	0	2
10302039	1	2	0	60	1	1	1	3	5	3	1	3	3	3	1	0	0	1
10302040	2	3	0	80	1	0	2	1	1	1	0	1	2	2	0	1	0	2
10302041	1	4	1	70	1	1	2	3	5	1	0	2	1	3	1	0	0	1
10302042	1	4	0	60	1	1	2	3	3	3	0	2	3	2	1	0	0	1
10302043	1	2	0	70	1	1	3	1	1	1	0	1	2	2	1	0	0	1
10302044	1	4	0	60	1	1	2	3	2	3	1	3	3	3	1	0	0	1
10302045	1	4	1	60	1	1	1	1	4	1	0	3	2	2	1	0	0	1
10302046	2	2	1	70	1	1	3	3	4	3	0	1	2	2	0	1	0	2
10302047	1	3	0	70	1	0	3	1	2	1	0	1	3	2	1	0	0	1
10302048	1	4	1	70	1	1	1	3	3	3	0	2	3	2	1	0	0	1
10302049	1	4	0	70	1	1	3	3	3	2	0	2	2	2	0	1	0	2
10302050	1	4	1	70	1	1	3	3	3	3	0	2	2	2	1	0	0	1
10302051	1	4	0	70	1	1	2	3	5	1	0	2	1	1	0	0	1	3
10302052	1	4	0	60	1	1	1	3	3	3	0	2	3	3	1	0	0	1
10302053	1	4	0	60	1	1	1	3	2	3	0	2	3	3	1	0	0	1
10302054	1	3	0	60	1	1	2	3	4	3	0	2	2	3	1	0	0	1
10302055	1	4	1	60	1	1	2	3	5	3	0	3	2	3	1	0	0	1
10302056	1	4	1	70	1	1	2	3	4	2	0	2	2	3	1	0	0	1
10302057	1	3	0	60	1	1	1	3	3	2	1	2	2	3	1	0	0	1
10302058	1	4	0	60	1	1	3	3	#NULL!	2	0	2	3	3	0	1	0	2
10302059	2	4	1	70	1	1	3	3	2	1	0	1	3	2	1	0	0	1
10302060	1	2	0	60	1	1	3	1	2	1	0	2	2	3	1	0	0	1
10302061	1	4	0	60	1	1	3	1	1	1	0	2	2	3	1	0	0	1
10302062	1	3	0	80	1	0	3	1	1	1	0	2	3	3	1	0	0	1
10302063	1	4	1	60	1	1	3	2	3	1	1	3	3	3	1	0	0	1
10302064	1	3	0	80	1	0	1	3	1	2	0	2	3	3	1	0	0	1
10302065	1	5	0	80	1	0	3	3	2	2	0	2	2	1	1	0	0	1
10302066	1	2	1	60	1	1	2	3	5	2	0	2	3	3	1	0	0	1
10302067	1	4	1	60	1	1	1	3	3	2	0	3	1	3	1	0	0	1
10302068	1	4	1	70	1	1	2	3	5	3	0	3	2	3	1	0	0	1
10302069	1	2	0	70	1	1	2	3	3	2	1	2	3	3	1	0	0	1
10302070	1	2	0	70	1	1	3	3	1	2	0	1	2	3	1	0	0	1
10302071	1	5	0	60	1	1	2	3	5	2	0	2	3	3	1	0	0	1
10302072	1	4	0	70	1	1	3	3	4	1	0	1	2	3	1	0	0	1
10302073	1	4	0	60	1	1	1	3	3	2	1	3	2	3	1	0	0	1
10302074	1	4	0	60	1	1	2	3	4	3	0	2	3	3	0	0	1	3
10302075	1	4	0	60	1	1	2	3	3	3	1	2	3	3	1	0	0	1
10302076	2	2	0	70	1	1	3	3	3	2	0	1	3	2	1	0	0	1
10302077	1	4	1	70	1	1	2	3	5	2	0	1	2	2	0	1	0	2
10302078	1	4	0	70	1	1	2	3	5	2	0	1	2	2	1	0	0	1
10302079	1	4	1	80	1	1	3	3	4	2	0	3	2	3	1	0	0	1
10302080	1	3	1	60	1	1	1	3	3	2	0	1	2	2	1	0	0	1
10302081	1	3	0	70	1	0	3	3	2	2	1	3	2	3	1	0	0	1
10302082	1	3	0	70	1	0	3	3	2	2	1	2	3	3	1	0	0	1
10302083	1	3	0	80	1	0	3	3	1	1	0	3	2	1	0	1	0	2
10302084	1	3	0	70	1	0	3	3	2	2	1	2	2	3	1	0	0	1
10302085	1	4	1	70	1	1	2	3	4	2	1	3	3	3	0	1	0	2
10302086	2	1	1	70	1	0	3	3	3	2	0	1	2	1	0	0	1	3
10302087	1	1	0	60	1	0	2	3	4	2	0	2	3	3	1	0	0	1
10302088	1	3	0	80	1	0	3	1	1	3	1	3	3	3	1	0	0	1
10302089	2	3	1	80	1	0	3	3	2	2	0	1	2	2	1	0	0	1
10302090	1	3	0	70	1	0	3	2	2	2	0	2	2	2	1	0	0	1
10302091	1	4	1	60	1	0	2	3	3	3	0	3	3	2	1	0	0	1
10302092	1	2	1	70	1	1	3	3	3	2	0	2	3	2	1	0	0	1
10302093	1	3	1	70	1	0	2	3	5	2	0	2	2	2	1	0	0	1
10302094	1	4	1	70	1	1	2	3	3	2	1	2	3	3	1	0	0	1
10302095	1	3	0	70	1	0	3	3	1	1	1	3	3	3	1	0	0	1
10302096	1	5	1	70	1	1	3	1	2	1	1	3	3	3	1	0	0	1
10302097	1	4	1	60	1	1	1	3	4	3	1	2	2	2	1	0	0	1
10302098	1	4	1	60	1	1	1	3	5	3	1	2	3	2	1	0	0	1
10302099	1	5	0	70	1	1	3	3	2	2	1	2	3	3	1	0	0	1
10302100	1	2	0	60	1	1	3	3	2	3	0	1	2	2	1	0	0	1
10302101	1	2	1	70	1	1	3	3	2	3	0	3	3	3	1	0	0	1
10302102	1	4	0	60	1	1	2	3	3	2	1	2	3	3	1	0	0	1
10302103	1	2	0	60	1	1	1	3	3	1	0	1	2	1	1	0	0	1
10302104	1	2	0	60	1	1	3	1	2	1	0	1	2	#NULL!	1	0	0	1
10302105	1	2	1	70	1	1	1	3	4	2	1	2	2	3	1	0	0	1
10302106	1	2	0	70	1	0	2	3	5	2	1	2	2	3	1	0	0	1
10302107	1	2	1	80	1	1	2	3	5	2	0	3	3	3	1	0	0	1
10302108	1	2	0	60	1	1	3	3	2	2	1	2	3	#NULL!	1	0	0	1
10302109	1	2	1	70	1	1	3	3	4	2	1	2	3	3	1	0	0	1
10302110	1	4	1	60	1	1	1	3	3	2	0	2	2	3	1	0	0	1
10302111	1	2	1	60	1	1	1	3	3	2	0	2	3	2	1	0	0	1
10302112	1	2	0	60	1	1	1	3	3	2	0	2	3	2	1	0	0	1
10302113	1	2	1	80	1	1	3	3	2	3	1	2	3	1	1	0	0	1
10302114	1	2	0	70	1	1	3	3	2	3	0	2	3	1	1	0	0	1
10302115	1	4	1	70	1	1	2	3	2	3	0	3	3	3	1	0	0	1
10302116	1	4	1	60	1	1	3	1	3	2	1	3	3	3	1	0	0	1
10302117	1	4	1	60	1	1	2	1	3	2	0	1	2	2	1	0	0	1
10302118	1	4	0	60	1	1	3	1	2	2	1	2	3	3	1	0	0	1
10302119	1	4	1	70	1	1	2	3	5	2	0	2	3	3	1	0	0	1
10302120	1	3	0	70	1	0	3	1	1	1	0	2	3	2	1	0	0	1
10302121	1	2	1	70	1	1	3	3	4	2	0	1	2	3	1	0	0	1
10302122	1	5	1	60	1	1	2	3	5	1	0	1	2	3	1	0	0	1
10302123	4	4	1	80	1	1	3	3	4	3	0	1	2	3	1	0	0	1
10302124	1	4	1	70	1	1	3	2	4	2	0	2	3	3	1	0	0	1
10302125	1	2	1	70	1	1	3	3	4	2	0	2	2	3	1	0	0	1
10302126	1	5	1	60	1	1	1	3	4	3	1	2	2	2	1	0	0	1
10302127	1	5	0	60	1	1	3	3	2	2	0	1	3	3	1	0	0	1
10302128	1	4	1	70	1	1	2	3	5	2	0	2	2	2	1	0	0	1
10302129	2	4	0	70	1	1	2	3	4	3	0	1	3	2	1	0	0	1
10302130	5	4	0	60	1	1	3	3	4	2	1	1	3	3	0	1	0	2
10302131	1	4	1	70	1	1	3	3	5	2	0	3	3	3	1	0	0	1
10302132	1	4	0	60	1	1	3	3	3	2	0	2	2	3	1	0	0	1
10302133	1	4	1	60	1	1	3	3	5	3	0	2	3	3	1	0	0	1
10302134	1	3	1	60	1	1	1	3	4	2	1	2	2	3	1	0	0	1
10302135	1	4	0	60	1	1	2	3	2	2	0	2	2	2	1	0	0	1
10302136	1	4	1	60	1	1	2	3	2	1	0	2	3	2	1	0	0	1
10302137	1	4	1	60	1	1	2	3	2	2	0	2	3	3	1	0	0	1
10302138	1	4	1	80	1	1	3	3	4	2	0	3	3	3	1	0	0	1
10302139	1	1	1	70	1	0	3	3	4	3	0	2	3	3	0	1	0	2
10302140	1	4	0	80	1	1	3	3	3	1	0	2	3	3	1	0	0	1
10302141	1	4	1	60	1	1	2	3	2	2	0	2	1	1	1	0	0	1
10302142	1	4	0	60	1	1	3	3	1	1	0	2	3	3	0	1	0	2
10302143	1	4	0	70	1	1	3	3	3	2	0	3	3	3	1	0	0	1
10302144	1	4	1	60	1	1	1	3	4	2	0	2	1	3	1	0	0	1
10302145	1	4	1	70	1	1	3	2	3	1	0	2	2	3	1	0	0	1
10302146	1	4	1	60	1	1	3	2	3	1	1	3	3	3	1	0	0	1
10302147	1	3	0	60	1	0	3	3	1	1	1	2	3	3	1	0	0	1
10302148	1	4	0	60	1	0	3	3	4	1	1	2	3	3	1	0	0	1
10302149	2	3	0	60	1	0	3	3	2	1	1	2	3	2	1	0	0	1
10303001	1	5	1	60	1	1	1	3	3	2	0	3	3	3	1	0	0	1
10303002	1	4	1	60	1	1	1	3	3	2	1	2	2	3	1	0	0	1
10303003	1	2	1	60	1	1	2	3	4	3	1	3	3	3	1	0	0	1
10303004	1	1	1	70	1	1	2	3	5	2	0	3	2	3	1	0	0	1
10303005	1	3	0	60	1	1	2	3	4	2	0	1	3	3	1	0	0	1
10303006	1	4	1	70	1	1	3	3	5	2	0	1	3	3	1	0	0	1
10303007	1	4	0	70	1	1	3	3	3	1	0	2	3	3	1	0	0	1
10303008	1	1	0	80	1	1	3	3	1	2	1	3	3	2	1	0	0	1
10303009	1	4	1	80	1	1	3	3	2	2	0	2	3	3	1	0	0	1
10303010	1	4	0	70	1	1	3	3	1	2	0	2	3	3	1	0	0	1
10303011	1	2	0	70	1	1	3	3	4	1	0	1	3	3	1	0	0	1
10303012	1	2	1	60	1	1	1	3	5	2	1	3	3	3	1	0	0	1
10303013	1	2	1	60	1	1	1	3	5	2	0	2	3	3	1	0	0	1
10303014	1	4	1	60	1	1	1	3	5	3	0	2	3	3	1	0	0	1
10303015	1	2	1	60	1	1	1	3	4	2	0	2	3	3	1	0	0	1
10303016	1	2	1	60	1	1	2	3	5	3	0	2	3	3	1	0	0	1
10303017	1	4	1	60	1	1	1	3	5	3	0	2	3	3	1	0	0	1
10303018	1	2	0	60	1	1	1	3	5	2	1	3	3	3	1	0	0	1
10303019	1	3	0	60	1	1	1	3	5	2	0	3	3	2	1	0	0	1
10303020	1	2	0	60	1	1	1	3	4	2	0	2	3	3	1	0	0	1
10303021	1	2	0	60	1	1	2	3	4	3	0	2	3	3	1	0	0	1
10303022	1	4	0	60	1	1	1	3	4	3	0	3	3	3	1	0	0	1
10303023	1	4	0	60	1	1	1	3	3	2	0	2	3	3	1	0	0	1
10303024	1	4	1	70	1	1	2	3	5	2	0	2	3	3	1	0	0	1
10303025	1	3	0	70	1	0	3	3	5	2	0	3	3	3	1	0	0	1
10303026	1	4	0	70	1	1	2	3	5	2	0	3	3	3	1	0	0	1
10303027	1	3	0	80	1	0	3	1	1	2	0	3	3	2	1	0	0	1
10303028	1	4	1	80	1	1	3	3	5	2	1	3	3	3	1	0	0	1
10303029	1	4	0	70	1	1	3	3	3	2	0	1	3	3	1	0	0	1
10303030	1	4	1	60	1	1	1	3	3	2	0	2	2	3	0	0	1	3
10303031	1	4	1	60	1	1	3	2	1	1	0	3	2	3	1	0	0	1
10303032	1	4	0	60	1	1	3	2	1	1	0	2	2	3	1	0	0	1
10303033	4	2	0	70	1	1	2	3	5	1	0	1	1	1	0	1	0	2
10303034	1	5	1	60	1	1	1	3	4	3	0	2	3	2	1	0	0	1
10303035	1	4	0	60	1	1	1	3	4	2	0	2	3	2	1	0	0	1
10303036	1	3	0	80	1	0	3	1	1	2	0	3	3	2	0	1	0	2
10303037	1	4	0	60	1	1	1	3	4	2	0	3	3	3	1	0	0	1
10303038	1	2	0	70	1	1	2	3	5	3	0	3	3	3	1	0	0	1
10303039	1	2	1	70	1	1	2	3	5	3	0	3	3	3	1	0	0	1
10303040	1	3	0	60	1	0	1	3	5	2	0	2	2	3	1	0	0	1
10303041	2	3	0	80	1	0	3	3	4	1	0	1	2	1	0	1	0	2
10303042	1	4	1	60	1	1	2	3	3	2	0	3	2	3	0	1	0	2
10303043	1	4	0	60	1	1	2	3	4	2	0	3	2	3	0	1	0	2
10303044	1	4	0	60	1	1	3	1	1	1	0	2	3	3	1	0	0	1
10303045	1	3	0	80	1	0	2	3	1	2	0	3	2	3	1	0	0	1
10303046	1	2	0	60	1	1	1	3	5	2	0	2	2	3	0	1	0	2
10303047	1	2	1	60	1	1	1	3	5	2	0	2	2	3	0	1	0	2
10303048	1	4	0	60	1	1	3	1	2	1	0	2	3	3	1	0	0	1
10303049	1	4	1	60	1	1	1	3	5	2	1	2	2	3	1	0	0	1
10303050	1	4	1	60	1	1	3	3	2	2	0	3	2	3	0	0	1	3
10303051	1	2	1	80	1	1	3	3	4	3	0	2	3	3	1	0	0	1
10303052	1	3	0	70	1	0	3	1	1	1	0	1	1	2	0	0	1	3
10303053	1	1	1	70	1	0	0	1	4	1	1	2	1	1	1	0	0	1
10303054	1	2	1	80	1	1	3	3	2	2	1	3	3	3	1	0	0	1
10303055	1	4	1	60	1	1	2	3	2	2	0	1	3	3	1	0	0	1
10303056	1	2	1	80	1	1	3	1	2	2	0	3	2	3	1	0	0	1
10303057	1	2	0	70	1	1	1	3	4	2	0	1	3	3	1	0	0	1
10303058	1	3	0	60	1	0	2	3	3	2	0	1	3	3	1	0	0	1
10303059	1	1	0	80	1	0	2	1	1	2	0	2	3	3	1	0	0	1
10303060	1	4	0	60	1	1	3	1	2	1	1	1	2	3	1	0	0	1
10303061	1	4	1	60	1	1	2	1	2	2	0	2	2	3	1	0	0	1
10303062	1	4	0	70	1	1	3	3	4	2	0	2	3	3	1	0	0	1
10303063	1	4	1	70	1	1	3	3	4	2	0	2	3	3	1	0	0	1
10303064	1	4	0	60	1	1	1	3	3	2	1	2	2	3	1	0	0	1
10303065	1	4	1	60	1	1	1	3	3	2	1	2	2	3	1	0	0	1
10303066	1	2	1	80	1	1	2	3	5	3	0	3	3	3	1	0	0	1
10303067	1	5	1	60	1	1	1	3	3	2	1	2	1	3	1	0	0	1
10303068	1	1	1	80	1	1	3	1	2	2	0	2	3	3	1	0	0	1
10303069	1	4	0	60	1	1	3	3	3	2	1	3	2	3	1	0	0	1
10303070	1	4	1	60	1	1	3	3	2	2	1	2	2	3	1	0	0	1
10303071	1	4	1	60	1	1	2	1	2	1	0	1	2	3	1	0	0	1
10303072	1	4	0	60	1	1	2	1	2	1	0	3	3	3	1	0	0	1
10303073	1	4	1	60	1	1	1	3	4	3	0	2	3	3	1	0	0	1
10303074	1	4	0	60	1	1	1	3	4	2	1	2	2	3	1	0	0	1
10303075	1	4	1	60	1	1	1	3	5	2	0	2	2	2	1	0	0	1
10303076	1	4	0	60	1	1	1	3	4	2	0	1	2	2	1	0	0	1
10303077	1	2	1	70	1	1	2	3	4	2	0	2	3	3	1	0	0	1
10303078	1	2	0	70	1	1	3	3	4	2	0	1	3	3	1	0	0	1
10303079	1	2	1	70	1	1	3	3	5	2	0	2	3	2	1	0	0	1
10303080	1	4	0	60	1	1	3	3	2	1	0	1	2	3	1	0	0	1
10303081	2	4	1	70	1	1	3	3	3	1	0	1	2	3	1	0	0	1
10303082	1	2	1	70	1	1	3	3	5	2	0	1	3	3	1	0	0	1
10303083	1	4	1	60	1	1	2	3	2	1	0	2	2	3	1	0	0	1
10303084	1	4	1	60	1	1	1	3	4	3	1	2	3	3	0	0	1	3
10303085	1	4	0	60	1	1	1	3	3	3	0	2	3	3	0	0	1	3
10303086	1	4	0	60	1	1	3	3	3	2	0	3	3	3	0	0	1	3
10303087	1	4	0	70	1	1	2	1	2	1	0	1	2	2	0	0	1	3
10303088	5	4	1	70	1	1	2	3	3	1	0	1	1	2	0	0	1	3
10303089	1	4	1	70	1	1	1	3	4	2	0	3	3	3	1	0	0	1
10303090	1	4	0	60	1	1	1	3	4	2	0	2	3	3	1	0	0	1
10303091	1	3	0	60	1	0	3	1	2	1	0	2	3	2	1	0	0	1
10303092	1	4	0	70	1	1	2	3	3	2	0	2	3	3	1	0	0	1
10303093	1	4	1	70	1	1	2	3	5	2	0	2	3	3	1	0	0	1
10303094	1	4	0	60	1	1	3	1	2	2	1	3	2	3	1	0	0	1
10303095	1	4	1	60	1	1	3	1	2	2	1	1	2	3	1	0	0	1
10303096	1	3	1	70	1	0	3	3	3	2	0	1	1	3	1	0	0	1
10303097	1	5	1	70	1	1	3	3	3	2	0	1	2	2	1	0	0	1
10303098	1	5	0	70	1	1	3	1	2	1	0	1	1	2	1	0	0	1
10303099	1	5	1	80	1	1	3	3	3	2	0	3	3	3	1	0	0	1
10303100	1	5	0	80	1	1	3	3	2	2	0	2	3	3	1	0	0	1
10303101	1	4	0	70	1	1	3	1	1	1	0	2	3	3	1	0	0	1
10303102	1	2	1	70	1	1	2	3	4	2	0	2	3	3	1	0	0	1
10303103	1	4	1	80	1	1	3	1	2	1	1	3	3	3	1	0	0	1
10303104	1	3	0	80	1	0	3	1	1	2	1	3	3	2	1	0	0	1
10303105	1	2	1	60	1	1	2	3	2	2	1	2	2	3	1	0	0	1
10303106	1	2	0	60	1	1	2	1	2	2	0	2	2	3	1	0	0	1
10303107	1	2	0	70	1	1	2	3	3	2	0	2	3	3	1	0	0	1
10303108	1	4	1	60	1	1	2	3	2	2	0	1	3	3	1	0	0	1
10303109	1	4	0	60	1	1	2	3	2	2	0	2	3	3	1	0	0	1
10303110	1	2	1	70	1	1	2	1	2	2	1	3	3	3	1	0	0	1
10303111	1	2	0	60	1	1	2	3	2	2	1	3	3	3	1	0	0	1
10303112	1	2	0	80	1	1	3	3	3	2	0	1	3	2	1	0	0	1
10303113	1	2	1	80	1	1	3	3	2	3	0	2	3	2	1	0	0	1
10303114	1	4	1	80	1	0	3	3	3	2	0	3	2	3	1	0	0	1
10303115	1	2	0	70	1	1	3	3	3	2	0	3	2	3	0	1	0	2
10303116	4	3	0	80	1	0	1	1	1	2	0	2	2	2	0	1	0	2
10303117	1	2	1	70	1	1	2	3	5	2	1	3	3	3	1	0	0	1
10303118	1	2	0	60	1	1	2	3	5	2	0	2	3	3	1	0	0	1
10303119	1	3	0	70	1	0	3	3	3	2	0	2	3	3	1	0	0	1
10303120	1	2	0	70	1	1	3	3	4	3	0	3	3	3	1	0	0	1
10303121	1	2	1	60	1	1	2	3	5	2	0	2	3	2	1	0	0	1
10303122	1	2	1	70	1	1	3	3	4	2	0	3	2	3	0	1	0	2
10303123	1	4	0	60	1	1	1	3	3	2	0	2	2	2	0	1	0	2
10303124	1	4	1	60	1	1	1	3	5	2	0	2	2	2	0	1	0	2
10303125	1	3	0	70	1	0	3	1	1	1	0	3	2	2	1	0	0	1
10303126	1	4	1	60	1	1	1	3	5	2	0	1	2	3	1	0	0	1
10303127	1	4	0	60	1	1	1	3	5	2	0	1	2	2	1	0	0	1
10303128	1	2	1	60	1	1	1	3	5	2	0	3	3	3	1	0	0	1
10303129	1	4	1	70	1	1	3	3	5	2	0	3	3	3	0	1	0	2
10303130	1	4	0	70	1	1	3	3	5	2	0	3	3	3	0	1	0	2
10303131	1	4	0	60	1	1	3	3	4	2	0	1	3	3	0	1	0	2
10303132	1	4	1	70	1	1	3	3	5	2	0	2	3	3	0	1	0	2
10303133	1	2	0	60	1	1	1	3	3	2	0	3	3	3	1	0	0	1
10303134	1	2	0	70	1	1	2	3	4	2	0	1	3	3	0	1	0	2
10303135	1	2	1	80	1	1	2	3	5	2	0	3	2	3	0	1	0	2
10303136	1	3	0	60	1	0	1	3	3	2	0	2	3	3	1	0	0	1
10303137	1	2	1	60	1	1	1	3	4	2	0	3	2	3	0	1	0	2
10303138	1	4	0	60	1	1	2	3	3	2	0	2	2	3	1	0	0	1
10303139	1	4	1	60	1	1	2	3	4	2	0	3	3	3	1	0	0	1
10303140	1	2	0	60	1	1	1	3	3	2	0	1	2	2	0	0	1	3
10303141	1	2	1	60	1	1	1	3	4	2	0	2	2	2	0	0	1	3
10303142	1	2	1	80	1	1	3	3	5	1	0	2	2	3	0	1	0	2
10303143	1	2	0	80	1	1	3	3	5	1	0	2	2	3	0	1	0	2
10303144	1	4	0	60	1	1	1	3	#NULL!	3	0	2	3	3	1	0	0	1
10303145	1	2	1	80	1	1	3	3	2	2	0	2	3	3	1	0	0	1
10303146	1	2	1	80	1	1	2	3	5	3	0	3	3	3	1	0	0	1
10303147	1	4	1	70	1	1	3	3	5	3	0	2	2	3	1	0	0	1
10303148	1	4	0	60	1	1	2	3	2	3	0	2	2	3	1	0	0	1
10303149	1	5	0	70	1	0	2	1	1	1	0	2	3	3	1	0	0	1
10303150	1	4	1	60	1	1	1	3	4	2	1	2	2	3	1	0	0	1
10304001	1	4	1	60	1	1	1	3	3	2	1	3	3	3	1	0	0	1
10304002	1	2	1	60	1	1	2	3	4	2	1	3	3	3	1	0	0	1
10304003	1	2	0	60	1	1	2	3	3	2	1	3	3	3	1	0	0	1
10304004	1	4	0	60	1	1	1	3	3	2	1	3	3	3	1	0	0	1
10304005	1	4	0	80	1	1	2	3	4	3	0	2	3	2	1	0	0	1
10304006	1	4	0	60	1	1	1	3	3	2	1	2	3	3	1	0	0	1
10304007	1	2	1	60	1	1	3	3	4	3	1	3	3	3	1	0	0	1
10304008	1	4	0	70	1	1	2	3	5	2	0	2	2	3	0	1	0	2
10304009	1	2	0	60	1	1	2	3	4	2	0	3	3	3	1	0	0	1
10304010	1	5	0	70	1	1	3	3	2	2	0	3	3	3	1	0	0	1
10304011	1	5	0	60	1	0	1	3	3	1	1	3	3	2	1	0	0	1
10304012	1	2	0	60	1	1	3	3	2	2	0	2	2	3	1	0	0	1
10304013	1	2	0	60	1	1	2	3	4	1	0	2	2	2	1	0	0	1
10304014	1	2	0	60	1	1	3	3	1	2	0	2	3	3	1	0	0	1
10304015	1	5	1	70	1	1	3	3	2	2	1	3	3	3	1	0	0	1
10304016	1	3	1	70	1	0	2	3	2	1	0	2	2	3	1	0	0	1
10304017	1	3	0	60	1	0	2	3	2	2	1	2	2	1	0	1	0	2
10304018	1	3	0	60	1	1	2	3	3	2	0	1	3	3	1	0	0	1
10304019	1	3	1	60	1	1	2	3	3	2	0	3	3	3	1	0	0	1
10304020	1	2	1	60	1	1	1	3	2	2	1	3	3	2	1	0	0	1
10304021	1	2	1	70	1	1	3	3	4	2	1	2	3	3	1	0	0	1
10304022	1	2	0	70	1	1	3	1	2	2	1	2	3	3	1	0	0	1
10304023	1	5	1	70	1	1	3	3	3	2	0	3	3	3	1	0	0	1
10304024	2	4	1	60	1	1	2	3	3	2	0	1	3	3	1	0	0	1
10304025	1	2	1	70	1	1	3	3	4	2	1	3	2	3	1	0	0	1
10304026	1	3	1	70	1	0	2	3	5	2	0	3	3	3	1	0	0	1
10304027	1	4	1	80	1	1	3	3	5	1	0	2	2	2	1	0	0	1
10304028	1	5	0	70	1	0	3	3	1	2	0	2	3	3	1	0	0	1
10304029	1	4	0	60	1	1	3	1	1	3	0	1	1	3	1	0	0	1
10304030	1	4	1	70	1	1	2	3	2	3	0	2	3	1	1	0	0	1
10304031	1	4	1	70	1	1	2	3	5	3	0	3	3	3	1	0	0	1
10304032	1	4	0	60	1	1	1	3	3	2	1	2	3	3	1	0	0	1
10304033	1	4	1	60	1	1	1	3	3	2	1	2	3	3	1	0	0	1
10304034	1	2	0	70	1	1	1	3	5	3	1	3	3	3	1	0	0	1
10304035	1	4	1	60	1	1	3	3	3	2	0	3	3	3	1	0	0	1
10304036	1	4	0	60	1	1	3	1	3	2	1	3	3	3	1	0	0	1
10304037	1	2	1	80	1	1	2	3	4	3	1	3	3	3	1	0	0	1
10304038	2	2	0	80	1	1	3	3	1	1	0	1	2	2	1	0	0	1
10304039	1	2	1	70	1	1	2	3	4	3	0	2	3	3	1	0	0	1
10304040	1	2	0	80	1	1	3	1	1	1	0	2	3	3	1	0	0	1
10304041	1	1	1	60	1	0	0	3	4	2	0	2	3	3	0	0	1	3
10304042	1	2	1	60	1	1	3	3	2	2	1	2	3	3	1	0	0	1
10304043	1	2	0	60	1	1	3	3	2	2	1	3	3	3	1	0	0	1
10304044	1	4	1	60	1	1	2	1	3	2	0	2	3	3	1	0	0	1
10304045	1	4	0	60	1	1	2	3	3	2	1	3	3	3	1	0	0	1
10304046	1	2	1	80	1	1	3	1	1	1	0	2	3	3	1	0	0	1
10304047	1	2	1	70	1	1	3	3	#NULL!	2	0	2	3	2	1	0	0	1
10304048	1	2	1	70	1	1	3	3	2	2	0	2	3	2	1	0	0	1
10304049	1	2	0	60	1	1	3	3	2	2	0	2	3	2	1	0	0	1
10304050	1	2	0	70	1	1	3	3	#NULL!	2	0	2	3	2	1	0	0	1
10304051	2	5	1	80	1	1	3	3	5	2	0	2	3	3	1	0	0	1
10304052	1	5	0	70	1	1	3	3	2	2	0	2	3	2	1	0	0	1
10304053	1	4	0	60	1	1	2	3	3	1	0	2	2	2	1	0	0	1
10304054	1	2	1	70	1	1	2	3	4	2	0	3	2	3	1	0	0	1
10304055	1	3	1	60	1	0	1	1	2	1	0	1	1	1	1	0	0	1
10304056	2	2	0	70	1	1	3	3	2	1	0	1	2	2	1	0	0	1
10304057	2	4	1	70	1	1	2	3	5	2	0	1	3	3	1	0	0	1
10304058	1	5	0	60	1	1	3	3	2	2	0	3	3	3	1	0	0	1
10304059	1	3	1	60	1	0	1	3	3	1	1	2	1	2	1	0	0	1
10304060	1	2	1	70	1	1	1	3	4	3	0	2	3	3	0	1	0	2
10304061	1	2	1	60	1	1	1	3	3	3	1	2	2	3	1	0	0	1
10304062	1	2	0	60	1	1	3	3	3	1	0	1	2	3	1	0	0	1
10304063	1	3	0	60	1	0	2	3	3	3	1	2	3	3	1	0	0	1
10304064	1	4	1	70	1	1	3	3	4	3	1	2	2	3	1	0	0	1
10304065	1	4	0	60	1	1	3	3	1	3	1	3	3	3	1	0	0	1
10304066	1	4	1	70	1	1	3	3	3	3	1	3	3	3	1	0	0	1
10304067	1	2	1	70	1	1	3	3	4	3	1	3	3	3	1	0	0	1
10304068	1	3	0	70	1	0	1	3	2	3	1	3	3	3	1	0	0	1
10304069	1	1	1	80	1	0	0	1	1	1	1	1	1	1	1	0	0	1
10304070	1	2	1	80	1	1	3	3	2	1	0	2	3	2	1	0	0	1
10304071	1	4	0	60	1	1	1	3	3	2	1	3	3	3	1	0	0	1
10304072	1	1	0	70	1	0	3	3	2	2	1	2	3	3	1	0	0	1
10304073	1	2	0	60	1	1	2	3	4	3	1	2	3	3	1	0	0	1
10304074	1	4	0	60	1	1	1	3	#NULL!	2	1	3	3	3	1	0	0	1
10304075	1	1	0	60	1	0	2	3	3	1	1	2	2	#NULL!	1	0	0	1
10304076	1	4	1	70	1	1	2	3	4	2	0	3	3	3	1	0	0	1
10304077	1	1	0	70	1	0	3	3	3	2	1	3	3	3	1	0	0	1
10304078	1	4	1	70	1	1	2	3	5	3	0	3	3	3	1	0	0	1
10304079	1	5	1	60	1	1	2	3	4	3	0	3	3	3	1	0	0	1
10304080	1	2	1	80	1	1	3	3	4	2	0	2	1	3	0	1	0	2
10304081	1	2	0	70	1	1	3	3	4	3	0	2	2	2	0	1	0	2
10304082	1	1	0	70	1	0	3	3	1	2	0	2	2	3	0	1	0	2
10304083	1	5	0	70	1	1	2	3	3	3	0	3	3	3	1	0	0	1
10304084	1	2	1	70	1	1	2	3	4	2	1	2	1	3	0	0	1	3
10304085	1	2	0	60	1	1	2	3	4	3	1	3	3	3	0	0	1	3
10304086	1	3	0	70	1	0	3	3	3	3	0	2	3	3	0	0	1	3
10304087	1	2	1	80	1	1	3	3	3	2	1	3	2	3	1	0	0	1
10304088	1	2	0	70	1	1	3	3	1	2	1	3	2	3	1	0	0	1
10304089	1	2	1	70	1	1	2	3	2	2	0	2	3	3	1	0	0	1
10304090	1	5	0	60	1	1	2	3	5	3	1	3	3	3	0	1	0	2
10304091	1	5	1	70	1	1	2	3	5	3	1	3	3	3	0	1	0	2
10304092	1	2	1	80	1	1	3	3	3	2	1	2	3	3	1	0	0	1
10304093	1	4	0	60	1	1	2	3	3	2	0	3	3	3	1	0	0	1
10304094	1	3	0	70	1	0	2	3	4	2	0	3	3	3	1	0	0	1
10304095	1	5	0	80	1	0	3	3	2	1	0	1	2	2	0	1	0	2
10304096	1	4	0	60	1	1	1	3	4	3	1	2	3	2	0	1	0	2
10304097	1	3	1	70	1	1	2	3	5	2	0	1	2	3	0	1	0	2
10304098	1	4	1	70	1	1	3	3	4	2	0	2	3	3	1	0	0	1
10304099	1	3	0	70	1	0	3	3	2	3	1	2	1	2	1	0	0	1
10304100	1	4	1	70	1	1	3	3	4	3	1	3	3	3	1	0	0	1
10304101	1	4	0	70	1	1	3	3	2	3	0	3	3	3	1	0	0	1
10304102	1	4	1	60	1	1	2	3	3	3	0	2	3	3	1	0	0	1
10304103	1	5	1	70	1	1	2	3	5	1	0	2	2	2	1	0	0	1
10304104	1	4	1	60	1	1	1	3	4	2	1	3	3	3	1	0	0	1
10304105	1	4	1	70	1	1	2	3	4	2	0	2	2	3	1	0	0	1
10304106	1	4	0	60	1	1	1	3	3	2	1	2	2	3	1	0	0	1
10304107	1	3	1	60	1	1	2	3	2	1	0	3	3	3	1	0	0	1
10304108	1	3	0	60	1	1	2	3	1	2	0	2	3	3	1	0	0	1
10304109	1	3	0	60	1	1	2	1	3	1	1	3	3	3	1	0	0	1
10304110	1	3	1	70	1	1	2	3	1	2	0	3	3	3	1	0	0	1
10304111	1	2	0	60	1	1	1	3	3	2	1	3	3	3	1	0	0	1
10304112	1	3	0	60	1	1	2	3	3	2	1	3	3	3	1	0	0	1
10304113	1	3	1	60	1	1	2	3	3	2	1	3	3	3	1	0	0	1
10304114	1	2	1	60	1	1	1	3	2	2	0	3	3	3	1	0	0	1
10304115	1	3	0	80	1	0	3	3	1	2	1	2	2	3	1	0	0	1
10304116	1	3	0	60	1	0	1	3	3	2	1	3	3	3	1	0	0	1
10304117	1	5	1	80	1	0	1	3	3	2	1	3	3	3	1	0	0	1
10304118	1	2	1	70	1	1	3	3	4	3	1	2	2	3	1	0	0	1
10304119	1	4	1	60	1	1	1	3	3	2	1	2	2	3	1	0	0	1
10304120	1	4	1	60	1	1	2	3	5	2	0	2	2	3	1	0	0	1
10304121	1	1	1	60	1	0	1	3	5	1	0	1	1	1	1	0	0	1
10304122	1	3	1	70	1	1	3	3	3	3	0	3	1	2	1	0	0	1
10304123	1	2	0	60	1	1	2	2	2	1	0	2	2	2	1	0	0	1
10304124	1	1	0	70	1	0	3	3	1	3	1	2	1	3	1	0	0	1
10304125	1	4	1	60	1	1	1	3	4	2	1	3	2	3	1	0	0	1
10304126	1	4	0	60	1	1	1	3	4	2	1	3	2	3	1	0	0	1
10304127	1	4	1	60	1	1	1	3	5	3	1	3	2	3	1	0	0	1
10304128	1	3	0	70	1	0	3	3	2	2	1	3	3	3	1	0	0	1
10304129	1	4	0	70	1	1	1	3	5	2	0	2	2	3	1	0	0	1
10304130	1	1	1	70	1	0	3	3	2	3	0	2	1	3	0	1	0	2
10304131	1	4	1	60	1	1	1	3	3	2	1	3	2	3	1	0	0	1
10304132	2	1	1	60	1	0	1	3	4	2	0	1	1	2	1	0	0	1
10304133	2	2	1	60	1	1	1	3	4	1	0	1	2	2	1	0	0	1
10304134	1	4	0	60	1	1	2	3	4	2	1	2	2	3	1	0	0	1
10304135	1	5	1	70	1	1	3	3	4	2	0	3	3	3	1	0	0	1
10304136	1	5	0	70	1	1	3	3	3	2	0	3	2	3	1	0	0	1
10304137	1	1	0	60	1	0	2	3	5	3	0	2	3	2	0	0	1	3
10304138	1	2	1	70	1	1	2	3	3	2	0	3	3	3	1	0	0	1
10304139	1	2	0	60	1	1	2	3	3	2	1	3	2	3	1	0	0	1
10304140	1	2	1	60	1	1	2	3	5	3	1	2	3	3	1	0	0	1
10304141	1	4	1	60	1	1	1	3	4	2	1	3	3	3	1	0	0	1
10304142	1	2	1	60	1	0	2	3	4	2	1	3	3	3	1	0	0	1
10304143	5	5	1	60	1	0	0	1	3	1	1	1	1	1	0	0	1	3
10304144	1	1	1	80	1	0	0	1	5	1	1	1	1	1	0	1	0	2
10304145	1	3	1	70	1	0	3	3	4	2	0	2	2	3	1	0	0	1
10304146	1	4	1	60	1	1	1	3	4	2	0	2	3	3	0	1	0	2
10304147	1	4	1	60	1	1	2	3	4	2	0	3	3	3	1	0	0	1
10304148	2	1	0	80	1	0	3	3	2	1	0	1	3	1	0	1	0	2
10304149	1	5	0	70	1	1	3	3	1	2	1	3	3	3	1	0	0	1
10305001	1	2	1	60	1	1	2	3	2	2	1	2	3	3	1	0	0	1
10305002	1	3	0	60	1	0	3	3	2	2	1	3	3	3	1	0	0	1
10305003	1	2	0	60	1	1	1	3	2	3	1	2	2	3	1	0	0	1
10305004	1	1	1	60	1	0	0	1	1	1	1	2	2	1	1	0	0	1
10305005	1	4	0	60	1	1	2	3	2	2	1	2	2	3	1	0	0	1
10305006	1	4	1	60	1	1	2	3	3	3	1	3	3	3	1	0	0	1
10305007	1	2	1	60	1	1	2	3	3	2	1	2	2	2	0	1	0	2
10305008	1	4	0	60	1	1	3	3	3	2	1	2	2	2	0	1	0	2
10305009	1	2	1	60	1	1	1	3	3	3	0	3	3	3	1	0	0	1
10305010	1	4	1	60	1	1	1	3	2	2	0	2	2	3	1	0	0	1
10305011	1	2	1	60	1	1	1	3	3	3	1	3	3	3	1	0	0	1
10305012	1	2	0	60	1	1	1	3	3	3	1	3	3	3	1	0	0	1
10305013	1	2	0	60	1	1	3	3	2	3	1	2	3	3	1	0	0	1
10305014	1	2	0	60	1	1	3	3	4	3	0	2	2	3	1	0	0	1
10305015	1	2	1	60	1	1	3	3	4	3	1	2	2	3	1	0	0	1
10305016	1	4	0	60	1	1	1	3	2	3	0	2	2	3	1	0	0	1
10305017	1	2	0	60	1	1	2	3	2	3	0	2	2	3	1	0	0	1
10305018	1	4	1	60	1	1	2	3	4	3	0	2	2	3	1	0	0	1
10305019	1	4	0	60	1	1	2	3	3	3	0	2	2	3	1	0	0	1
10305020	1	4	0	60	1	1	2	1	4	2	0	3	3	3	1	0	0	1
10305021	1	4	1	60	1	1	1	3	3	3	1	2	3	3	1	0	0	1
10305022	1	4	0	60	1	1	1	3	4	3	0	2	3	3	1	0	0	1
10305023	1	4	0	60	1	1	2	3	4	3	0	2	3	3	1	0	0	1
10305024	1	4	1	60	1	1	2	3	5	3	0	2	3	3	1	0	0	1
10305025	1	4	1	60	1	1	1	#NULL!	2	2	0	1	2	2	1	0	0	1
10305026	1	4	0	60	1	1	1	3	3	3	0	3	3	3	1	0	0	1
10305027	1	4	1	60	1	1	1	3	2	3	1	3	3	3	1	0	0	1
10305028	1	4	1	60	1	1	3	3	2	2	1	2	2	3	1	0	0	1
10305029	1	4	1	60	1	1	2	3	2	3	0	2	2	3	1	0	0	1
10305030	1	1	0	80	1	0	3	3	1	3	1	3	2	2	1	0	0	1
10305031	4	2	1	80	1	1	3	3	3	2	0	1	2	1	1	0	0	1
10305032	1	4	1	80	1	1	1	3	3	1	1	3	2	3	1	0	0	1
10305033	1	3	0	80	1	0	3	3	4	3	0	2	3	3	1	0	0	1
10305034	2	3	0	80	1	0	3	1	1	1	0	1	1	1	1	0	0	1
10305035	1	3	0	80	1	0	3	3	1	3	0	2	2	3	1	0	0	1
10305036	1	2	1	80	1	1	3	3	3	1	0	2	2	3	1	0	0	1
10305037	5	5	0	80	1	0	0	1	1	1	0	1	2	3	1	0	0	1
10305038	1	3	0	80	1	0	3	1	1	2	1	2	2	3	1	0	0	1
10305039	1	1	0	80	1	0	0	1	1	1	1	2	1	2	0	0	1	3
10305040	1	5	0	80	1	0	0	3	1	3	1	3	3	3	1	0	0	1
10305041	1	3	0	80	1	0	3	1	2	2	0	2	2	3	1	0	0	1
10305042	1	2	1	80	1	1	3	3	#NULL!	3	0	2	2	3	1	0	0	1
10305043	1	3	0	80	1	0	3	1	1	1	1	3	3	2	1	0	0	1
10305044	1	3	0	80	1	0	3	1	1	2	1	3	2	3	1	0	0	1
10305045	1	2	1	80	1	1	3	3	3	3	0	2	3	3	1	0	0	1
10305046	1	3	1	80	1	0	3	3	4	2	0	1	2	3	1	0	0	1
10305047	1	2	1	80	1	1	2	3	2	3	1	2	3	3	1	0	0	1
10305048	1	4	1	80	1	1	3	3	2	3	1	1	3	3	1	0	0	1
10305049	1	2	0	80	1	1	0	1	1	1	1	2	1	3	0	0	1	3
10305050	1	4	1	80	1	1	1	3	2	1	0	1	2	2	1	0	0	1
10305051	1	1	0	70	1	0	3	1	1	1	0	1	1	2	1	0	0	1
10305052	1	4	0	70	1	1	1	1	1	1	0	2	2	3	1	0	0	1
10305053	1	1	0	70	1	0	2	3	1	2	0	1	2	3	1	0	0	1
10305054	1	3	0	70	1	0	2	1	1	2	1	1	2	3	1	0	0	1
10305055	1	3	0	70	1	0	3	3	3	3	0	2	3	2	1	0	0	1
10305056	1	2	0	70	1	1	3	1	2	3	1	2	2	3	0	0	1	3
10305057	1	2	0	70	1	1	3	1	2	3	0	1	2	3	1	0	0	1
10305058	1	1	1	70	1	0	3	2	4	2	0	2	2	3	1	0	0	1
10305059	1	4	1	70	1	1	3	3	5	3	1	2	3	3	1	0	0	1
10305060	1	4	1	70	1	1	3	3	2	2	0	2	2	3	1	0	0	1
10305061	1	1	1	70	1	0	0	1	2	1	0	1	1	1	0	1	0	2
10305062	1	1	0	70	1	0	3	3	2	3	1	3	2	3	1	0	0	1
10305063	1	4	1	70	1	1	2	3	5	3	0	1	3	3	0	0	1	3
10305064	1	1	0	70	1	0	3	3	2	3	1	2	3	3	1	0	0	1
10305065	1	4	1	70	1	1	1	3	5	3	1	3	3	3	1	0	0	1
10305066	1	2	0	70	1	1	3	1	2	1	0	1	2	3	1	0	0	1
10305067	1	2	1	70	1	1	2	3	#NULL!	2	0	2	2	3	1	0	0	1
10305068	1	2	0	70	1	1	2	3	2	2	1	2	3	2	1	0	0	1
10305069	1	4	1	70	1	1	2	3	4	2	1	2	2	3	1	0	0	1
10305070	1	4	0	70	1	1	3	3	2	3	1	1	2	3	1	0	0	1
10305071	1	2	0	70	1	1	3	3	2	3	1	1	2	3	1	0	0	1
10305072	5	5	0	70	1	0	3	3	1	1	0	1	1	3	1	0	0	1
10305073	5	5	1	70	1	1	1	3	5	2	0	1	2	3	0	0	1	3
10305074	1	4	1	70	1	1	3	3	2	3	0	1	3	3	1	0	0	1
10305075	1	2	0	70	1	1	3	3	2	3	0	2	3	3	1	0	0	1
10305076	1	2	0	70	1	1	2	3	2	3	1	2	3	3	1	0	0	1
10305077	3	1	0	70	1	0	2	1	1	1	1	1	1	1	0	0	1	3
10305078	1	1	0	70	1	0	0	1	1	1	0	1	1	2	0	0	1	3
10305079	1	4	1	70	1	1	2	3	1	2	1	2	2	2	1	0	0	1
10305080	1	5	1	70	1	1	3	3	2	2	0	2	2	3	1	0	0	1
10305081	1	4	1	70	1	1	2	3	2	3	0	2	2	3	1	0	0	1
10305082	1	2	0	70	1	1	2	3	1	2	1	2	3	3	1	0	0	1
10305083	1	2	1	70	1	1	3	3	3	3	1	2	2	3	1	0	0	1
10305084	1	2	1	70	1	1	3	3	2	3	0	3	3	3	1	0	0	1
10305085	1	3	0	70	1	0	3	3	2	3	1	2	2	3	1	0	0	1
10305086	1	4	1	70	1	1	1	3	5	3	0	2	2	3	0	0	1	3
10305087	1	4	0	70	1	1	1	3	4	3	0	2	2	3	0	0	1	3
10305088	1	3	1	70	1	0	3	3	2	2	1	2	3	3	1	0	0	1
10305089	1	3	1	70	1	0	3	3	2	3	0	2	2	3	1	0	0	1
10305090	1	4	0	70	1	1	3	1	1	1	0	1	1	1	1	0	0	1
10305091	5	4	1	70	1	1	3	3	2	1	0	1	1	3	1	0	0	1
10305092	1	4	1	70	1	1	3	3	4	2	1	3	2	2	0	1	0	2
10305093	1	1	0	70	1	0	3	3	1	3	1	3	3	3	1	0	0	1
10305094	1	3	0	70	1	0	3	3	2	3	0	2	2	3	1	0	0	1
10305095	1	4	1	60	1	1	3	3	2	2	1	2	2	3	1	0	0	1
10305096	1	4	0	60	1	1	3	1	2	2	0	2	2	3	1	0	0	1
10305097	1	1	0	60	1	1	1	1	4	1	0	2	2	2	0	1	0	2
10305098	1	2	0	60	1	1	2	3	4	2	0	2	3	3	0	1	0	2
10305099	1	2	1	60	1	1	2	3	4	2	0	2	3	3	0	1	0	2
10305100	1	4	0	60	1	1	2	3	3	3	1	3	3	3	1	0	0	1
10305101	1	4	1	60	1	1	2	3	4	3	0	3	3	3	1	0	0	1
10305102	1	3	0	60	1	0	3	3	2	3	0	3	3	3	1	0	0	1
10305103	1	4	0	60	1	1	3	1	2	2	0	2	2	3	1	0	0	1
10305104	1	4	1	60	1	1	1	1	3	2	0	2	2	3	1	0	0	1
10305105	1	4	0	60	1	1	3	3	3	3	0	3	3	3	1	0	0	1
10305106	1	4	1	60	1	1	1	3	4	3	0	3	3	3	0	0	1	3
10305107	5	5	1	60	1	0	0	3	3	1	0	1	1	2	0	0	1	3
10305108	1	4	1	60	1	1	2	2	2	1	1	2	1	2	0	0	1	3
10305109	1	1	0	60	1	0	1	3	4	3	1	3	3	3	1	0	0	1
10305110	1	4	0	60	1	1	1	3	4	3	1	3	3	3	1	0	0	1
10305111	1	4	0	60	1	1	1	3	2	3	0	1	2	3	1	0	0	1
10305112	1	4	1	60	1	1	2	3	3	3	1	3	3	3	1	0	0	1
10305113	1	4	0	60	1	1	2	3	4	3	1	2	2	3	1	0	0	1
10305114	1	4	0	60	1	1	1	3	3	3	0	2	3	3	1	0	0	1
10305115	1	3	0	60	1	0	2	3	3	3	1	2	3	3	1	0	0	1
10305116	1	2	1	60	1	1	1	3	3	3	0	2	3	3	1	0	0	1
10305117	1	4	1	60	1	1	2	3	2	2	1	2	2	3	1	0	0	1
10305118	1	4	0	60	1	1	2	3	2	2	1	2	2	3	1	0	0	1
10305119	1	4	0	60	1	1	2	1	2	2	1	2	2	3	1	0	0	1
10305120	1	4	1	60	1	1	1	3	3	2	0	2	2	3	1	0	0	1
10305121	1	4	1	60	1	1	1	3	4	3	1	3	3	3	1	0	0	1
10305122	1	3	0	60	1	0	1	3	3	3	1	2	2	3	1	0	0	1
10305123	1	2	0	60	1	1	3	1	2	2	0	2	2	3	1	0	0	1
10305124	1	4	1	60	1	1	1	3	4	3	1	2	3	3	1	0	0	1
10305125	1	2	0	60	1	1	1	3	5	2	1	3	3	3	1	0	0	1
10305126	1	2	1	60	1	1	1	3	1	2	0	2	2	3	1	0	0	1
10305127	1	4	1	60	1	1	1	3	5	3	0	2	3	3	1	0	0	1
10305128	1	4	0	60	1	1	2	3	2	3	1	2	2	3	1	0	0	1
10305129	1	2	1	60	1	1	1	3	3	3	0	2	2	3	1	0	0	1
10305130	1	4	0	60	1	1	2	3	3	3	0	2	2	3	1	0	0	1
10305131	1	3	0	80	1	0	3	3	2	3	1	1	2	3	1	0	0	1
10305132	1	4	1	60	1	1	2	3	4	2	0	2	2	3	1	0	0	1
10305133	1	4	1	60	1	1	2	3	3	3	0	2	2	3	1	0	0	1
10305134	1	4	1	60	1	1	2	3	2	2	1	2	2	3	1	0	0	1
10305135	1	4	0	60	1	1	1	3	3	3	0	3	3	3	1	0	0	1
10305136	1	4	1	60	1	1	1	3	3	3	0	3	3	3	1	0	0	1
10305137	1	4	0	60	1	1	1	3	2	2	1	2	2	3	1	0	0	1
10305138	1	4	1	60	1	1	2	3	4	2	0	2	3	3	1	0	0	1
10305139	1	4	0	60	1	1	1	3	3	3	1	2	3	3	1	0	0	1
10305140	1	2	0	60	1	1	2	3	2	2	1	3	3	3	1	0	0	1
10305141	1	4	0	60	1	1	1	3	3	3	0	2	3	3	1	0	0	1
10305142	1	4	0	60	1	1	1	3	2	3	0	3	3	3	0	0	1	3
10305143	1	3	0	60	1	0	3	3	3	2	0	3	3	2	1	0	0	1
10305144	1	4	1	70	1	1	1	3	3	3	0	2	2	3	1	0	0	1
10305145	1	2	1	70	1	1	2	3	3	3	0	2	2	3	1	0	0	1
10305146	1	3	0	70	1	0	3	3	3	3	0	2	2	3	0	0	1	3
10305147	1	2	1	70	1	1	3	3	3	3	0	2	2	3	1	0	0	1
10305148	1	2	1	70	1	1	3	3	2	3	0	2	3	3	1	0	0	1
10305149	1	1	1	80	1	0	3	3	2	3	0	2	3	3	0	0	0	3
10305150	1	4	1	60	1	1	3	3	2	3	1	2	2	3	1	0	0	1
10401001	1	2	0	70	1	1	3	3	4	2	0	1	3	3	1	0	0	1
10401002	1	2	1	70	1	1	3	3	2	2	0	2	3	3	1	0	0	1
10401003	1	2	1	60	1	1	2	3	3	2	0	2	3	3	1	0	0	1
10401004	1	2	0	60	1	1	2	1	1	2	1	2	3	3	1	0	0	1
10401005	1	4	1	60	1	1	2	3	5	2	0	2	3	2	1	0	0	1
10401006	1	4	1	60	1	1	2	3	4	2	0	2	2	2	1	0	0	1
10401007	1	4	1	60	1	1	2	3	2	2	0	2	2	2	1	0	0	1
10401008	1	4	0	60	1	1	2	3	2	2	0	2	2	2	1	0	0	1
10401009	1	4	1	60	1	1	1	3	3	2	1	3	2	3	1	0	0	1
10401010	1	4	1	60	1	1	1	3	3	2	1	2	2	2	1	0	0	1
10401011	2	5	0	80	1	0	3	2	1	2	0	1	2	2	1	0	0	1
10401012	1	4	0	60	1	1	3	3	2	2	0	2	2	2	1	0	0	1
10401013	1	4	1	60	1	1	3	3	2	2	1	3	2	3	1	0	0	1
10401014	1	4	0	60	1	1	1	3	3	2	0	3	3	2	1	0	0	1
10401015	1	4	1	60	1	1	1	3	3	2	0	3	3	3	1	0	0	1
10401016	1	2	0	70	1	1	3	2	1	2	0	2	2	2	1	0	0	1
10401017	1	2	0	70	1	1	3	3	2	2	0	3	3	2	1	0	0	1
10401018	1	2	1	80	1	1	3	2	1	2	0	2	3	2	1	0	0	1
10401019	1	4	1	60	1	1	3	2	3	2	0	2	2	2	1	0	0	1
10401020	5	5	0	80	1	0	3	2	1	1	0	1	2	2	1	0	0	1
10401021	1	4	1	60	1	1	3	3	3	1	1	3	3	3	0	1	0	2
10401022	1	4	1	70	1	1	2	3	3	2	0	1	3	3	1	0	0	1
10401023	1	4	0	60	1	1	3	1	2	2	0	3	3	3	1	0	0	1
10401024	1	4	1	60	1	1	3	3	3	2	0	3	3	3	1	0	0	1
10401025	1	2	0	60	1	1	2	1	1	3	0	1	3	3	1	0	0	1
10401026	1	2	1	60	1	1	2	3	2	3	0	3	3	3	1	0	0	1
10401027	1	4	1	60	1	1	2	3	3	2	1	3	3	3	1	0	0	1
10401028	1	4	0	60	1	1	2	1	1	2	0	3	3	3	1	0	0	1
10401029	1	2	1	70	1	1	1	3	3	2	0	3	3	3	0	1	0	2
10401030	1	2	0	60	1	1	1	3	3	2	0	2	3	3	0	1	0	2
10401031	5	5	0	70	1	0	2	3	2	1	0	1	1	3	0	0	1	3
10401032	1	2	1	70	1	1	2	3	4	3	0	2	3	3	1	0	0	1
10401033	1	2	0	70	1	1	2	3	1	3	0	2	3	3	1	0	0	1
10401034	1	2	1	70	1	1	3	3	3	2	0	2	3	3	1	0	0	1
10401035	1	2	0	70	1	1	3	1	2	2	0	3	3	3	1	0	0	1
10401036	1	1	0	70	1	0	2	3	3	3	0	2	3	3	0	0	1	3
10401037	1	2	1	80	1	1	2	3	4	1	0	2	2	3	1	0	0	1
10401038	4	2	0	70	1	1	2	1	2	1	0	1	2	3	1	0	0	1
10401039	1	3	0	60	1	0	1	3	2	2	0	2	3	3	0	0	1	3
10401040	1	4	1	60	1	1	1	3	4	3	0	2	3	3	1	0	0	1
10401041	1	4	1	70	1	1	3	3	4	3	0	3	3	3	1	0	0	1
10401042	1	2	1	70	1	1	3	3	4	2	0	3	3	3	0	1	0	2
10401043	1	2	0	70	1	1	3	3	2	2	0	2	3	3	0	1	0	2
10401044	2	4	1	70	1	1	3	3	4	1	0	1	1	3	1	0	0	1
10401045	1	3	0	70	1	0	3	3	1	3	0	1	3	3	1	0	0	1
10401046	1	1	1	70	1	0	3	3	2	3	0	3	3	3	0	1	0	2
10401047	1	3	0	60	1	0	2	3	4	2	0	2	3	3	0	0	1	3
10401048	1	2	0	70	1	1	2	3	2	2	1	2	3	3	0	1	0	2
10401049	1	2	1	70	1	1	2	3	3	2	0	3	3	3	0	1	0	2
10401050	1	4	1	70	1	1	2	3	3	3	0	1	3	3	1	0	0	1
10401051	1	4	1	70	1	1	3	3	2	2	0	1	3	3	0	1	0	2
10401052	1	2	0	70	1	1	3	3	4	2	0	3	3	3	1	0	0	1
10401053	1	2	1	70	1	1	3	3	3	2	0	3	3	3	1	0	0	1
10401054	1	2	0	60	1	1	2	3	2	2	0	2	3	3	1	0	0	1
10401055	1	2	1	70	1	1	2	3	4	2	0	1	3	3	1	0	0	1
10401056	1	4	1	60	1	1	3	3	2	2	0	2	3	3	0	1	0	2
10401057	1	4	0	60	1	1	3	1	2	2	0	2	3	3	0	1	0	2
10401058	1	4	1	70	1	1	3	3	2	2	0	2	3	3	1	0	0	1
10401059	1	1	1	70	1	1	2	3	2	2	0	2	3	3	1	0	0	1
10401060	1	4	0	60	1	1	3	3	3	3	0	2	3	3	1	0	0	1
10401061	1	4	1	60	1	1	3	3	1	2	0	2	2	2	1	0	0	1
10401062	2	2	0	80	1	1	3	3	5	2	0	1	3	3	1	0	0	1
10401063	1	3	0	60	1	1	2	2	1	2	1	2	2	3	1	0	0	1
10401064	1	2	1	60	1	1	2	3	2	2	0	2	2	2	1	0	0	1
10401065	1	2	0	60	1	1	2	3	2	2	0	2	2	2	1	0	0	1
10401066	1	3	1	70	1	1	2	3	3	2	0	2	2	2	1	0	0	1
10401067	1	2	0	60	1	1	3	3	2	2	0	1	3	3	1	0	0	1
10401068	5	3	0	60	1	0	3	2	1	2	0	1	3	2	1	0	0	1
10401069	1	2	1	60	1	1	1	3	2	2	0	2	3	3	1	0	0	1
10401070	1	3	0	60	1	0	2	3	2	2	0	2	3	2	1	0	0	1
10401071	1	2	0	60	1	1	2	3	2	2	0	2	1	3	1	0	0	1
10401072	1	2	1	60	1	1	1	3	3	2	0	2	2	3	1	0	0	1
10401073	5	4	1	70	1	1	3	3	5	2	0	1	3	2	1	0	0	1
10401074	1	4	0	70	1	1	3	3	3	2	0	2	3	3	1	0	0	1
10401075	1	3	0	60	1	0	3	3	1	2	0	2	2	2	1	0	0	1
10401076	1	2	0	60	1	1	2	2	2	2	1	2	3	2	1	0	0	1
10401077	1	3	0	60	1	0	3	3	2	2	0	3	3	2	1	0	0	1
10401078	1	4	1	70	1	1	2	3	3	2	0	1	2	2	1	0	0	1
10401079	1	4	0	60	1	1	2	3	2	2	1	2	3	2	1	0	0	1
10401080	1	4	0	60	1	1	2	3	1	2	0	2	2	2	1	0	0	1
10401081	1	4	1	60	1	1	2	2	2	2	0	2	3	2	1	0	0	1
10401082	1	2	1	70	1	1	3	3	3	2	0	2	3	3	1	0	0	1
10401083	1	2	0	70	1	1	3	2	3	2	0	2	3	3	1	0	0	1
10401084	1	4	0	70	1	1	3	2	2	2	1	3	3	3	1	0	0	1
10401085	1	4	1	70	1	1	3	3	1	2	1	2	2	3	1	0	0	1
10401086	1	4	0	60	1	1	3	3	2	2	0	1	2	2	1	0	0	1
10401087	1	2	1	80	1	1	3	2	2	2	0	2	2	2	1	0	0	1
10401088	1	2	0	70	1	1	3	3	2	2	0	2	2	2	1	0	0	1
10401089	1	3	0	70	1	0	3	2	1	2	0	2	2	2	1	0	0	1
10401090	1	2	1	80	1	1	3	3	1	2	0	2	2	2	1	0	0	1
10401091	1	4	0	60	1	1	2	3	2	2	0	3	2	3	1	0	0	1
10401092	1	1	0	80	1	0	3	2	1	2	0	1	2	1	1	0	0	1
10401093	1	3	1	70	1	0	2	3	1	2	0	2	2	2	1	0	0	1
10401094	1	2	0	60	1	1	3	3	3	2	0	2	3	2	1	0	0	1
10401095	1	4	1	60	1	1	2	2	2	2	0	2	2	2	1	0	0	1
10401096	1	4	1	60	1	1	1	3	4	2	0	2	2	3	1	0	0	1
10401097	1	4	1	60	1	1	2	3	2	2	1	2	2	2	1	0	0	1
10401098	1	4	1	70	1	1	3	3	3	2	1	2	2	2	1	0	0	1
10401099	1	3	0	60	1	0	3	3	2	2	0	2	2	2	1	0	0	1
10401100	1	2	1	60	1	1	3	2	2	2	0	2	2	2	1	0	0	1
10401101	5	1	1	80	1	0	3	2	2	1	0	1	1	2	1	0	0	1
10401102	1	2	1	60	1	1	2	3	4	2	0	3	3	3	1	0	0	1
10401103	1	2	0	60	1	1	2	3	2	2	1	3	3	3	1	0	0	1
10401104	1	1	0	60	1	0	2	3	1	2	0	2	2	2	1	0	0	1
10401105	1	4	1	60	1	1	1	3	3	2	0	2	2	2	1	0	0	1
10401106	5	5	0	70	1	1	3	1	1	2	0	1	2	2	1	0	0	1
10401107	1	5	1	80	1	1	3	1	1	2	0	2	2	2	1	0	0	1
10401108	5	3	0	80	1	0	3	2	1	1	0	1	2	2	1	0	0	1
10401109	1	1	0	80	1	0	3	2	1	2	0	2	2	2	1	0	0	1
10401110	3	2	0	80	1	1	3	2	1	1	0	1	2	2	1	0	0	1
10401111	1	2	1	80	1	1	3	3	2	2	0	2	2	2	1	0	0	1
10401112	2	1	1	80	1	0	3	2	1	2	0	1	2	2	1	0	0	1
10401113	1	4	0	70	1	1	2	2	2	2	0	2	2	2	1	0	0	1
10401114	5	2	1	80	1	1	3	3	5	2	0	1	2	2	1	0	0	1
10401115	2	2	1	80	1	1	3	3	4	2	0	1	2	2	1	0	0	1
10401116	1	1	0	80	1	0	3	2	1	2	0	2	2	1	1	0	0	1
10401117	1	3	1	70	1	1	3	3	2	2	0	2	2	2	1	0	0	1
10401118	1	3	0	60	1	0	1	3	3	2	0	2	3	2	1	0	0	1
10401119	1	4	0	60	1	1	3	3	2	2	0	2	2	2	1	0	0	1
10401120	1	4	0	60	1	1	3	3	2	2	0	2	2	2	1	0	0	1
10401121	1	4	1	60	1	1	3	3	3	2	0	2	2	2	1	0	0	1
10401122	1	3	0	60	1	0	3	2	2	2	0	3	2	2	1	0	0	1
10401123	1	2	1	60	1	1	1	3	5	2	1	2	2	3	1	0	0	1
10401124	1	4	1	70	1	1	3	3	2	2	0	2	2	2	1	0	0	1
10401125	1	4	0	60	1	1	3	3	3	2	0	2	2	2	1	0	0	1
10401126	1	5	0	60	1	0	3	3	3	2	0	2	2	2	1	0	0	1
10401127	1	5	1	60	1	0	1	2	2	2	1	3	2	2	1	0	0	1
10401128	1	4	0	60	1	1	3	3	2	2	1	2	2	2	1	0	0	1
10401129	1	2	0	60	1	1	1	3	2	2	1	2	2	3	1	0	0	1
10401130	2	3	0	80	1	0	3	2	1	2	0	1	2	3	1	0	0	1
10401131	1	2	1	60	1	1	1	3	2	2	0	2	2	2	1	0	0	1
10401132	1	3	0	80	1	0	3	2	1	2	0	2	2	2	1	0	0	1
10401133	1	3	0	80	1	0	3	1	2	2	0	2	2	2	1	0	0	1
10401134	5	2	1	70	1	1	2	3	5	1	0	1	2	2	1	0	0	1
10401135	1	4	1	60	1	1	2	3	3	2	0	2	3	3	1	0	0	1
10401136	1	4	0	70	1	1	2	3	4	2	0	2	3	3	0	1	0	2
10401137	1	4	0	70	1	1	3	3	1	2	0	2	3	3	1	0	0	1
10401138	1	2	0	70	1	1	2	3	2	2	0	3	3	3	1	0	0	1
10401139	1	5	0	70	1	0	3	1	4	1	0	2	3	3	1	0	0	1
10401140	1	3	0	70	1	0	3	3	4	2	0	2	3	3	1	0	0	1
10401141	1	3	0	60	1	0	3	1	2	2	1	2	3	3	1	0	0	1
10401142	1	4	1	60	1	1	1	3	3	2	0	2	3	3	0	1	0	2
10401143	1	4	0	60	1	1	2	3	2	2	0	2	2	2	1	0	0	1
10401144	1	3	0	80	1	0	3	2	1	2	0	2	3	2	1	0	0	1
10401145	1	4	0	60	1	1	3	2	1	2	0	2	2	2	1	0	0	1
10401146	1	2	1	60	1	1	2	3	3	2	0	2	2	2	1	0	0	1
10401147	1	3	0	70	1	0	2	2	2	2	0	2	2	2	1	0	0	1
10401148	1	4	1	60	1	1	3	3	4	2	0	2	2	2	1	0	0	1
10401149	1	4	1	70	1	1	3	3	4	2	0	2	2	2	1	0	0	1
10401150	1	3	0	80	1	0	3	2	1	2	0	2	2	2	1	0	0	1
10402001	1	4	1	60	1	1	3	3	5	2	0	3	3	3	0	1	0	2
10402002	1	4	1	60	1	1	1	3	5	3	0	2	3	3	1	0	0	1
10402003	1	2	1	60	1	1	2	3	4	3	0	2	3	3	1	0	0	1
10402004	1	4	1	60	1	1	1	3	2	3	0	2	2	3	1	0	0	1
10402005	1	4	1	60	1	1	3	3	3	3	0	3	3	3	1	0	0	1
10402006	1	2	1	60	1	1	2	2	2	2	1	3	2	3	1	0	0	1
10402007	1	4	1	70	1	1	2	3	5	3	0	2	3	3	1	0	0	1
10402008	1	5	1	70	1	1	2	3	4	2	0	2	3	3	1	0	0	1
10402009	1	2	1	70	1	1	3	3	5	3	0	3	3	3	1	0	0	1
10402010	1	2	1	70	1	1	3	3	2	1	0	2	2	3	1	0	0	1
10402011	1	2	1	70	1	1	3	3	4	3	0	2	3	3	0	0	1	3
10402012	1	5	1	80	1	1	3	3	3	2	0	2	3	3	1	0	0	1
10402013	1	4	1	80	1	1	3	3	2	3	1	2	3	3	1	0	0	1
10402014	1	4	0	80	1	1	3	1	2	3	0	3	3	3	1	0	0	1
10402015	1	2	0	70	1	1	1	3	4	3	0	2	2	2	1	0	0	1
10402016	1	2	0	70	1	1	3	3	4	2	1	2	3	3	1	0	0	1
10402017	1	3	0	70	1	0	2	3	5	3	0	3	3	3	0	1	0	2
10402018	1	2	0	70	1	1	2	3	2	3	0	2	2	3	1	0	0	1
10402019	1	4	0	60	1	1	2	3	3	2	0	3	3	3	1	0	0	1
10402020	1	3	0	60	1	0	3	3	2	3	0	1	2	2	1	0	0	1
10402021	3	2	0	60	1	1	3	1	2	1	0	1	1	2	1	0	0	1
10402022	1	2	0	60	1	1	2	3	2	3	0	2	3	3	1	0	0	1
10402023	1	4	0	60	1	1	3	3	2	3	1	3	3	3	1	0	0	1
10402024	1	2	0	60	1	1	3	3	3	3	0	3	3	3	1	0	0	1
10402025	1	2	0	60	1	1	2	3	5	3	0	2	3	3	1	0	0	1
10402026	1	5	0	60	1	1	2	3	3	3	0	2	3	3	1	0	0	1
10402027	1	4	0	60	1	1	1	3	2	2	0	3	3	3	1	0	0	1
10402028	1	4	1	60	1	1	2	3	3	3	1	2	3	3	1	0	0	1
10402029	1	4	1	60	1	1	1	3	3	3	1	2	3	2	1	0	0	1
10402030	1	4	1	60	1	1	2	3	4	3	0	3	3	3	1	0	0	1
10402031	5	2	1	80	1	1	2	3	3	1	0	1	1	1	1	0	0	1
10402032	1	4	1	70	1	1	3	3	4	2	0	3	3	3	1	0	0	1
10402033	1	2	1	70	1	1	2	3	3	1	0	2	2	2	0	1	0	2
10402034	1	2	0	60	1	1	1	3	3	2	1	2	3	3	1	0	0	1
10402035	1	4	1	60	1	1	1	3	5	2	0	2	3	3	1	0	0	1
10402036	3	3	0	80	1	0	3	3	2	2	0	1	3	3	0	1	0	2
10402037	1	2	0	70	1	1	2	3	4	2	0	1	2	2	0	1	0	2
10402038	1	5	0	60	1	0	2	3	2	1	0	1	2	2	1	0	0	1
10402039	1	2	0	60	1	1	2	3	4	2	1	2	3	2	1	0	0	1
10402040	1	2	1	60	1	1	1	3	2	2	0	3	3	2	1	0	0	1
10402041	1	4	1	70	1	1	3	3	2	1	0	2	3	2	1	0	0	1
10402042	1	2	1	70	1	1	2	3	4	2	1	2	3	3	1	0	0	1
10402043	1	2	1	70	1	1	3	3	5	3	0	2	3	3	1	0	0	1
10402044	1	4	1	70	1	1	2	3	5	2	0	3	3	3	1	0	0	1
10402045	1	4	1	70	1	1	2	3	2	1	0	1	3	3	1	0	0	1
10402046	1	3	0	80	1	0	3	3	2	2	0	3	3	3	1	0	0	1
10402047	1	3	0	80	1	0	3	3	2	3	0	3	3	3	1	0	0	1
10402048	1	2	0	80	1	1	3	3	5	2	0	3	3	3	1	0	0	1
10402049	1	2	1	80	1	1	3	3	5	2	0	3	3	3	1	0	0	1
10402050	1	4	1	80	1	1	3	3	2	2	0	1	2	3	1	0	0	1
10402051	3	5	1	80	1	1	2	3	4	3	0	1	2	2	0	1	0	2
10402052	1	4	1	80	1	1	3	3	5	2	0	2	3	3	0	1	0	2
10402053	1	3	0	70	1	0	3	3	2	1	0	2	3	2	1	0	0	1
10402054	1	2	0	60	1	1	1	3	3	1	0	1	2	2	0	0	1	3
10402055	1	2	1	60	1	1	2	3	3	2	0	2	3	2	1	0	0	1
[truncated: 12,293 more rows]
